# Supplementary material for: A genome-wide association study identifies 41 loci associated with eicosanoid levels
Source: Commun Biol. 2023 Jul 31;6:792. doi: 10.1038/s42003-023-05159-5 (PMC10390489; doi:10.1038/s42003-023-05159-5)
Supplement: Supplementary file 4 — Supplementary Data 1-4 [file 42003_2023_5159_MOESM4_ESM.xlsx]

## Sheet: Supp Data 1
Supplementary Data 1. Eicosanoids and related metabolites measured in ARIC
Eicosanoid	GWAS hit	CV
10,11-DiHDPA	X	31.22
10,11-EpDPA; 13,14-EpDPA	X	37.8
17S-HpDHA_a		13.6
17S-HpDHA_c		20.13
19,20-EpDPA; 11-HDoHE; 7-HDoHE		51.53
7,8-DiHDPA	X	23.63
7-epi-Maresin 1_a		15.06
7-epi-Maresin 1_b		14.42
Maresin 1_a		15.83
Maresin 1_b		21.33
Maresin 2_a	X	26.73
Maresin 2_b		16.84
Maresin 2_c		19.74
MCTR2	X	13.39
osbond acid, all-cis-4,7,10,13,16-DPA;FFA_Docosapentaenoic Acid	X	17.43
Resolvin D2; Resolvin D3_a		33.55
Resolvin D2; Resolvin D3_b		33.84
Resolvin D4		40.71
Resovlin E1; 19R-hydroxy-PGA2		15.01
11-HETE; 12-HETE; 8-HETE_b		48.44
12-HETE; 8-HETE; 9-HETE_c	X	49.32
12-HETE; 8-HETE; 9-HETE_e		49.3
12-HETE; 8-HETE; 9-HETE_d		52.12
14,15-EET_b		29.56
15-HETE		53.57
16-HETE; 17-HETE_a		16.99
16-HETE; 17-HETE_b		30.22
17-HETE; 18(+/-)-HETE; 20-HETE	X	10.58
19(R)-HETE; 20-HETE	X	13.9
15(S)-HETrE; 8(S)-HETrE	X	43.94
8(S)-HETrE	X	44.7
8-iso-PGA2	X	32.66
14,15-dehydro-LTB4_a		39.94
14,15-dehydro-LTB4_b		38.25
12oxo LTB4_a	X	23.53
12oxo LTB4_b		20.92
13,14-dihydro-15-keto-PGJ2		34.28
13,14-dihydro-15-keto-PGA2_b		13.39
13,14-dihydro-15-keto-PGA2_a		19.52
9-oxoODE_a	X	19.06
13-oxoODE_c	X	38.83
9-oxoODE_c	X	23.81
17,18-DiHETE; 5,12-DiHETE		42.28
15-epi-PGA2		51.22
12-epi-LTB4; 14,15-DiHETE		42.41
15-epi-PGA1; PGA1_c		38.44
8-iso-PGA1; PGA1_a	X	20.46
8-iso-PGA1; PGA1_b		46.3
8-iso-PGA1; PGA1_c		16.43
15-epi-PGA1; PGA1_d		35.28
HXA3		29.89
5,6-diHETE		25.68
14,15-diHETrE	X	10.74
17k_DPA; 8-HDoHE		57.83
14S-HDHA; 17R-HDHA	X	49.31
LXA5		40.02
PGD3; PGE3_a		47.11
9-HODE	X	38.51
13-HODE; 9-HODE_a	X	39.57
15R-LXA4; 6R-LXA4_a		39.69
15R-LXA4; 6R-LXA4_b		36.81
15R-PGE2; 8-iso-15-keto-PGF2alpha_a	X	42.51
11b dhk PGF2a		29.72
11b-PGF2a; 5-iso-PGF2a_a		37.77
11b-PGF2a; 5-iso-PGF2a_b		42.81
15R-PGE1; 15R-PGF2alp_a	X	34.15
15R-PGE1; 15R-PGF2alp_b		39.45
15k_PGF1a		37.85
13,14-dihydro-15-keto-PGD1_b		31.73
12,13-EpOME; 9,10-EpOME	X	10.5
13,14-dihydro-15-keto-PGE1		28.01
13,14-dihydro-15-keto-PGD1_c		39.39
7,17-dhDPA_a		46.24
7,17-dhDPA_b		43.73
13,14-DiHDPA; 16,17-DiHDPA	X	13.24
16,17-DiHDPA; 19,20-DiHDPA	X	18.24
11-dehydro-TXB3		25.04
TXB3		42.15
6k_PGE1; 6-keto-PGE1		38.53
8(S)-HEPE		16.99
17(18)-EpETE	X	37.78
15d PGD2	X	33.8
13,14-dihydro-15-keto-PGA2		13.92
12oxo_LTB4		40.44
13S-HpOTrE; 9S-HpOTrE		12.11
9S-HpOTrE	X	14.05
9-oxoOTrE_a	X	22.9
12,13-diHOME	X	10.13
12,13-diHOME_a	X	13.85
12,13-diHOME_b	X	9.86
9-oxoOTrE		31.6
17(18)-EpETE_b		16.9
5-oxoETE_a	X	32.58
5(S)-HEPE; 9(S)-HEPE		34.84
12(S)-HEPE; 15(S)-HEPE		38.12
15-HETE_b		41.9
10-Nitrooleate; 9-Nitrooleate		35.9
11(12)-EpETE; 14(15)-EpETE; 15-oxoETE_a		37.12
11(12)-EpETE; 14(15)-EpETE; 15-oxoETE_b		25.6
11,12-diHETrE_a	X	15.09
11,12-diHETrE_b		23.15
11,12-EET; 8,9-EET_b	X	20.26
11,12-EET; 8,9-EET_a		16.98
11b-PGE2; 15K-PGF2a; PGD2		20.99
11-dehydro-2,3-dinor-TXB2_b	X	20.21
11-dehydro-2,3-dinor-TXB2_a	X	18.48
11-dehydro-TXB3_a		15.06
11-dehydro-TXB3_b		16.32
11d-TXB2_a	X	42.4
11d-TXB2_b	X	45.93
11-HETE; 12-HETE; 8-HETE	X	11.52
11t LTD4	X	18.9
12S-HEPE; 15S-HEPE		14.17
12,13-diHOME; 9,10-diHOME_b		12.92
12,13-diHOME; 9,10-diHOME_a	X	23.13
12-HETE; 8-HETE; 9-HETE_a	X	13.73
12-HETE; 8-HETE; 9-HETE_b		13.91
12-HHTre		21.45
12-OPDA_c		17.08
12-OPDA_d		28.97
12-OPDA_a		25.11
12-OPDA_b		22.96
12-oxoETE_a	X	11.77
12-oxoETE_b		24.72
12S-HpEPE		13.44
12S-HpETE_a		11.65
12S-HpETE_b	X	15.51
12S-HpETE_c	X	13.33
13(S)-HOTrE; 9(S)-HOTrE_a	X	27.72
13(S)-HOTrE; 9(S)-HOTrE_b	X	34.03
13(S)-HOTrE; 9(S)-HOTrE		21.14
13(S)-HOTrE_y		29.84
13,14-dihydro-15-keto-PGD1_a		33.34
13,14-dihydro-15-keto-tetranor-PGD2		20.49
13,14-dihydro-15-keto-tetranor-PGF1alpha		20.05
13,14-dihydro-PGE1_a		15.42
13,14-dihydro-PGE1_b		6.18
13,14-dihydroPGF1a		4.06
13-HODE; 9-HODE_b	X	22.33
13-HpODE	X	11.99
13-HpODE; 9-HpODE		14.29
13-oxoODE_a	X	11.8
13-oxoODE_b	X	15.68
13S-HpOTrE(gamma)	X	14.75
14,15-dehydro-LTB4; PGA2		35.41
14,15-diHETrE_b	X	23.15
14,15-EET	X	18.69
11-hydroxy-9-octadecenoate; 10-hydroxy-11-octadecenoate	X	16.18
14,15-EET; 5-HETE_b	X	14.29
15 oxoEDE_b		38
15 oxoEDE	X	12.17
15d-PGA2_b		10.71
15d-PGA2_a		31.66
15d-PGJ2_b		11.15
15d-PGJ2_a		38.93
15-epi-PGA1; PGA1_a		8.24
15-epi-PGA1; PGA1_b	X	18.58
15-oxoETE; 17(18)-EpETE	X	37.79
LXA4; 6R-LXA4		22.15
15R-PGE2; 8-iso-15-keto-PGF2alpha_b	X	33.44
15R-PGE2; 8-iso-15-keto-PGF2alpha_c		32.67
15S-HpETE	X	18.67
15t-Protectin D1; PDX		14.44
16-HETE; 17-HETE		18.82
17S-HpDHA_b	X	20.23
17S-HpDHA_d		16.97
2,3-dinor_TXB2		15.62
2,3-dinor-PGE1_b		38.25
2,3-dinor-PGE1_a		34.33
20cooh AA_a		15.1
20cooh AA_b	X	11.09
20cooh AA_c	X	12.26
5(S)-HETrE_a		23.85
5(S)-HETrE_b	X	12.72
5(S)-HETrE	X	12.87
5,6-diHETE_b		37.22
5,6-diHETrE_a		13.64
5,6-diHETrE_b	X	20.69
5,6-diHETrE		11.69
5,6-EET		12.19
5-oxoETE_c		38.55
5-oxoETE_b	X	10.46
5S-HpEPE	X	10.69
5S-HpETE_a	X	19.03
5S-HpETE_b	X	17.65
5S-HpETE_c	X	18.83
8(S)-HETrE_b		23.45
8-iso-15k PGF2b		16.69
8-iso-PGA1		20.78
8-iso-PGF1a; 8-iso-PGF1b; PGF1beta_a	X	25.19
9(S)-HOTrE	X	13.75
9,10-diHOME	X	11.24
9,10 EpOME_b	X	10.76
9,10 EpOME_a		20.78
9-oxoODE		14.94
9-oxoOTrE_b	X	21.55
FFA_Adrenic Acid_a	X	19.46
FFA_Adrenic Acid_b	X	17.92
FFA_Arachidonic Acid_a	X	17.54
FFA_Arachidonic Acid_b	X	16.02
FFA_Arachidonic Acid_c	X	18.5
FFA_Docosahexaenoic Acid	X	11.42
FFA_Eicosapentaenoic Acid_b		14.85
FFA_Eicosapentaenoic Acid_c		11.4
FFA_Eicosapentaenoic Acid_d	X	19.51
Dihydroxydocosapentaenoic acid	X	24.05
HXA3; HXB3_a		27.56
HXA3; HXB3_b	X	31.62
LXA5; PGD3		33.74
PDX; Resolvin D5	X	16.79
PGA3		43.63
PGD3; PGE3_b		44.76
PGE3		12.29
PGF1a_a		20.44
PGF1a_b		4.42
PGF1a_c		6.18
PGF3a_a		28.34
PGF3a_b		18.93
Resolvin D1		37.87
tetranor 12(R)-HETE_a	X	17.21
tetranor 12(R)-HETE_b	X	16.96
tetranor 12(R)-HETE_c		23.72
tetranor 12(R)-HETE	X	14.55

## Sheet: Supp Data 2
Supplementary Data 2. Significant GWAS associations (P<2.24 x 10-10)
Locus	Eicosanoid	SNP	rsid	Meta-analysis Beta	Meta-analysis SE	Meta-analysis P-value	Heritability, %	EA CAF	EA Beta	EA SE	EA P-value	AA CAF	AA Beta	AA SE	AA P-value	Pos
FADS1-3	FFA_Arachidonic Acid_a	chr11:61800281:C:A	rs174544	0.536313	0.0174722	6.59895e-207	14.18	0.291263	0.543328	0.0181784	2.7588e-196	0.0683183	0.451249	0.063301	1.01373e-12	3'UTR
FADS1-3	15(S)-HETrE; 8(S)-HETrE	chr11:61812288:T:C	rs174555	0.468477	0.017678	9.53927e-155	3.02	0.292599	0.484509	0.0184012	8.61427e-153	0.0684	0.276466	0.063681	1.41566e-05	intron
FADS1-3	8(S)-HETrE	chr11:61807686:A:G	rs174553	0.399262	0.0172385	1.12407e-118	3.33	0.332133	0.413146	0.0179718	6.05944e-117	0.0760194	0.239471	0.0609689	8.5741e-05	intron
FADS1-3	20cooh AA_c	chr11:61820833:A:G	rs174564	-0.384959	0.0169103	1.02483e-114	26.43	0.335599	-0.403254	0.0179864	2.51682e-111	0.12094	-0.245644	0.0496338	7.4549e-07	intron
FADS1-3	tetranor 12(R)-HETE_a	chr11:61828092:C:T	rs968567	0.451924	0.0222679	1.42902e-91	8.69	0.167138	0.461918	0.022964	5.46172e-90	0.0311518	0.294517	0.0911343	0.00123064	intron
FADS1-3	FFA_Arachidonic Acid_b	chr11:61803311:T:C	rs174547	-0.34812	0.0173038	5.11481e-90	5.33	0.334237	-0.35059	0.018055	5.45282e-84	0.0762445	-0.320282	0.0606181	1.26662e-07	intron
FADS1-3	9-HODE	chr11:61820833:A:G	rs174564	0.306585	0.0171244	1.1086e-71	3.03	0.335599	0.321225	0.0182391	1.99606e-69	0.12094	0.197682	0.049746	7.07283e-05	intron
FADS1-3	13-HODE; 9-HODE_a	chr11:61820833:A:G	rs174564	0.294145	0.0171544	6.62047e-66	3.86	0.335599	0.307728	0.0182749	1.26605e-63	0.12094	0.193466	0.0497547	0.000100909	intron
FADS1-3	9-oxoODE_a	chr11:61820833:A:G	rs174564	0.271415	0.0172115	5.05395e-56	7.9	0.335599	0.278485	0.0183469	4.88383e-52	0.12094	0.219538	0.0496979	9.98762e-06	intron
FADS1-3	FFA_Eicosapentaenoic Acid_c	chr11:61820833:A:G	rs174564	-0.265512	0.0172279	1.36503e-53	12.55	0.335599	-0.275379	0.0183542	6.95242e-51	0.120416	-0.192436	0.0499488	0.000116836	intron
FADS1-3	FFA_Adrenic Acid_b	chr11:61822009:A:G	rs28456	-0.2543	0.0174969	7.37927e-48	12.3	0.296935	-0.273844	0.0190179	5.2305e-47	0.155093	-0.146569	0.044651	0.00102871	intron
FADS1-3	15-oxoETE; 17(18)-EpETE	chr11:61820833:A:G	rs174564	0.24722	0.0172549	1.47234e-46	2.59	0.335599	0.257214	0.0183947	1.97785e-44	0.12094	0.173994	0.0497923	0.000475124	intron
FADS1-3	13(S)-HOTrE; 9(S)-HOTrE_b	chr11:61817672:A:G	rs174562	0.222034	0.0176656	3.13776e-36	3.79	0.33257	0.232189	0.018451	2.58216e-36	0.0758212	0.110311	0.0611984	0.0714645	intron
FADS1-3	19(R)-HETE; 20-HETE	chr11:61820833:A:G	rs174564	-0.20898	0.0173138	1.51932e-33	11.87	0.335599	-0.224505	0.0184605	4.99275e-34	0.12094	-0.0955277	0.0499035	0.0555885	intron
FADS1-3	11-HETE; 12-HETE; 8-HETE	chr11:61820833:A:G	rs174564	0.206631	0.017333	9.1689e-33	9.72	0.335599	0.206459	0.0184929	6.10472e-29	0.12094	0.207878	0.0497242	2.90719e-05	intron
FADS1-3	13-oxoODE_c	chr11:61820833:A:G	rs174564	0.199925	0.0173317	8.76447e-31	3.28	0.335599	0.212141	0.018483	1.70934e-30	0.12094	0.110933	0.0498868	0.0261694	intron
FADS1-3	13(S)-HOTrE; 9(S)-HOTrE_a	chr11:61818856:C:CT	rs35473591	0.195692	0.0177434	2.76907e-28	3.86	0.330769	0.205299	0.0185286	1.56729e-28	0.0753552	0.0894963	0.0616041	0.146289	intron
FADS1-3	17(18)-EpETE	chr11:61820833:A:G	rs174564	0.189743	0.017344	7.42269e-28	2.07	0.335599	0.204393	0.0184965	2.18288e-28	0.12094	0.0830518	0.0499152	0.096141	intron
FADS1-3	5-oxoETE_a	chr11:61807686:A:G	rs174553	-0.185951	0.0177434	1.0672e-25	10.62	0.332134	-0.188096	0.0185424	3.52011e-24	0.0760194	-0.162658	0.0611015	0.00776553	intron
FADS1-3	FFA_Arachidonic Acid_c	chr11:61822009:A:G	rs28456	-0.178934	0.0176272	3.27949e-24	2.26	0.296858	-0.178897	0.0191905	1.13959e-20	0.155093	-0.179135	0.0445887	5.88203e-05	intron
FADS1-3	11d-TXB2_a	chr11:61814292:T:C	rs174560	-0.175118	0.0173148	4.80165e-24	2.22	0.296336	-0.178035	0.0192016	1.82863e-20	0.208387	-0.162424	0.0400548	5.01238e-05	intron
FADS1-3	11,12-EET; 8,9-EET	chr11:61813896:A:G	rs174557	0.167895	0.0184327	8.34908e-20	0	0.292249	0.176681	0.0192485	4.35194e-20	0.0684537	0.070787	0.0639944	0.268664	intron
FADS1-3	osbond acid, all-cis-4,7,10,13,16-DPA;FFA_Docosapentaenoic Acid	chr11:61815236:T:C	rs174561	-0.163688	0.0184301	6.59547e-19	16.98	0.292468	-0.162742	0.0192463	2.77332e-17	0.0681406	-0.174134	0.063967	0.00648385	intron
FADS1-3	11d-TXB2_b	chr11:61820833:A:G	rs174564	-0.15352	0.0174018	1.12335e-18	0	0.335599	-0.154825	0.0185704	7.60797e-17	0.12094	-0.144122	0.0498423	0.00383335	intron
FADS1-3	9-oxoODE_c	chr11:61820833:A:G	rs174564	0.149425	0.0174077	9.17622e-18	9.72	0.335599	0.148151	0.0185788	1.53395e-15	0.12094	0.158586	0.0498193	0.00145644	intron
FADS1-3	9(S)-HOTrE	chr11:61818856:C:CT	rs35473591	0.14814	0.0178135	9.08486e-17	4.65	0.330615	0.153009	0.0186108	2.0089e-16	0.075617	0.0949395	0.0615177	0.122761	intron
FADS1-3	FFA_Adrenic Acid_a	chr11:61812288:T:C	rs174555	-0.144777	0.0184553	4.33803e-15	16	0.292599	-0.146013	0.0192735	3.56865e-14	0.0681382	-0.131144	0.0640204	0.0405147	intron
FADS1-3	9-oxoOTrE_a	chr11:61820833:A:G	rs174564	0.132465	0.0174229	2.89449e-14	10.63	0.335599	0.137619	0.0185913	1.3379e-13	0.120685	0.0952875	0.0499336	0.0563545	intron
FADS1-3	5S-HpEPE	chr11:61822009:A:G	rs28456	0.130633	0.0176813	1.4883e-13	23.79	0.296935	0.12817	0.0192536	2.79565e-11	0.154832	0.143893	0.0446727	0.00127723	intron
FADS1-3	PDX; Resolvin D5	chr11:61812288:T:C	rs174555	0.132698	0.0184661	6.67074e-13	0	0.292522	0.131653	0.0192888	8.7702e-12	0.0684	0.144165	0.0639096	0.0240853	intron
FADS1-3	13-HpODE	chr11:61820833:A:G	rs174564	0.123697	0.0174369	1.30299e-12	28.69	0.335599	0.113523	0.0186163	1.0739e-09	0.120678	0.19645	0.0497811	7.93776e-05	intron
FADS1-3	12-HETE; 8-HETE; 9-HETE_a	chr11:61818856:C:CT	rs35473591	-0.124894	0.017836	2.51698e-12	2.7	0.330769	-0.126665	0.0186368	1.07201e-11	0.075617	-0.105607	0.0615086	0.0859897	intron
FADS1-3	15d PGD2	chr11:61824890:A:G	rs174566	0.115283	0.0165902	3.68159e-12	0	0.335436	0.12534	0.0186014	1.60367e-11	0.258963	0.0761762	0.0366813	0.0378289	intron
FADS1-3	14S-HDHA; 17R-HDHA; 17S-HDHA	chr11:61822009:A:G	rs28456	0.119604	0.0176917	1.37585e-11	4.3	0.296858	0.12019	0.0192608	4.37175e-10	0.154717	0.116438	0.0447507	0.00927033	intron
FADS1-3	12-oxoETE_a	chr11:61820833:A:G	rs174564	-0.117794	0.017435	1.4168e-11	7.31	0.335525	-0.121479	0.0186074	6.64232e-11	0.12094	-0.0912854	0.0499077	0.0673869	intron
FADS1-3	12-HETE; 8-HETE; 9-HETE_b	chr11:61856709:T:C	rs97384	0.114364	0.0170296	1.87259e-11	9.27	0.627522	0.115235	0.0184906	4.60294e-10	0.165352	0.109499	0.043711	0.0122429	intron
FADS1-3	15R-PGE2; 8-iso-15-keto-PGF2alpha_a	chr11:61826344:C:T	rs174568	-0.118684	0.0178214	2.74514e-11	0	0.331125	-0.113916	0.0186377	9.831e-10	0.0766034	-0.169572	0.0608862	0.00535166	intron
FADS1-3	12S-HpETE_c	chr11:61813896:A:G	rs174557	-0.121679	0.0184885	4.66255e-11	5.5	0.292249	-0.123046	0.0193127	1.87482e-10	0.0684542	-0.106678	0.0639683	0.0953822	intron
FADS1-3	14,15-EET; 5-HETE_b	chr11:61803311:T:C	rs174547	-0.116588	0.0177205	4.72786e-11	9.88	0.33416	-0.112007	0.0185186	1.46326e-09	0.0759827	-0.166329	0.061021	0.00641509	intron
FADS1-3	17S-HpDHA	chr11:61842278:C:T	rs174583	0.106142	0.0164004	9.67768e-11	12.03	0.342842	0.115214	0.018414	3.92769e-10	0.278663	0.0713332	0.0360695	0.047967	intron
SLCO1B1	11t LTD4	chr12:21178615:T:C	rs4149056	0.536221	0.0225894	1.4722e-124	37.96	0.158257	0.540622	0.0232134	5.69756e-120	0.0278304	0.457649	0.0980894	3.07671e-06	missense
SLCO1B1	13-HpODE	chr12:21178615:T:C	rs4149056	0.283406	0.0232204	2.92108e-34	28.69	0.158257	0.290599	0.0238927	4.91305e-34	0.0278304	0.160965	0.0985785	0.102498	missense
SLCO1B1	11,12-diHETrE_a	chr12:21178615:T:C	rs4149056	-0.258178	0.0232637	1.28456e-28	0	0.158257	-0.264281	0.0239398	2.46579e-28	0.0278304	-0.154679	0.0985838	0.116646	missense
SLCO1B1	5S-HpEPE	chr12:21178615:T:C	rs4149056	0.236222	0.023298	3.70304e-24	23.79	0.158257	0.241284	0.0239771	8.04308e-24	0.0278304	0.150635	0.0985871	0.126529	missense
SLCO1B1	5S-HpETE_c	chr12:21178615:T:C	rs4149056	-0.206721	0.0233467	8.41277e-19	7.77	0.15818	-0.205176	0.0240314	1.36796e-17	0.0278304	-0.232677	0.0985035	0.0181709	missense
SLCO1B1	5S-HpETE_a	chr12:21191379:GA:G	rs35380692	0.169424	0.0196065	5.56143e-18	6.31	0.240953	0.167654	0.0201396	8.46292e-17	0.0374482	0.201531	0.0857797	0.0188038	intron
SLCO1B1	9S-HpOTrE	chr12:21178615:T:C	rs4149056	0.19922	0.0233443	1.41369e-17	21.44	0.15818	0.208685	0.0240268	3.77036e-18	0.0278304	0.0396875	0.0986432	0.687439	missense
SLCO1B1	FFA_Adrenic Acid_a	chr12:21215863:T:A	rs2900478	0.190241	0.022783	6.81748e-17	16	0.167537	0.192613	0.0234479	2.13006e-16	0.0295563	0.150193	0.0963513	0.119043	intron
SLCO1B1	13,14-DiHDPA; 16,17-DiHDPA; 19,20-DiHPDA_a	chr12:21178615:T:C	rs4149056	-0.19383	0.0233493	1.0298e-16	6.07	0.158257	-0.202503	0.0240323	3.56869e-17	0.0278304	-0.0477074	0.0986414	0.628638	missense
SLCO1B1	8-iso-PGA2	chr12:21179489:G:A	rs11045821	-0.187006	0.0226457	1.4828e-16	0	0.1632	-0.184287	0.0234091	3.47743e-15	0.0333424	-0.226663	0.0894055	0.0112377	intron
SLCO1B1	20cooh AA_c	chr12:21233084:A:G	rs11045885	0.161097	0.0195369	1.64067e-16	26.43	0.171195	0.184092	0.0231888	2.0414e-15	0.267477	0.104846	0.0362685	0.00384223	intron
SLCO1B1	osbond acid, all-cis-4,7,10,13,16-DPA;FFA_Docosapentaenoic Acid	chr12:21178615:T:C	rs4149056	0.187664	0.0233746	9.86212e-16	16.98	0.15818	0.186108	0.0240553	1.0206e-14	0.0275686	0.214005	0.0989583	0.0305737	missense
SLCO1B1	14,15-diHETrE	chr12:21178615:T:C	rs4149056	-0.183922	0.0233607	3.45896e-15	0.65	0.158257	-0.192691	0.0240447	1.11162e-15	0.0278304	-0.0363307	0.0986439	0.712648	missense
SLCO1B1	5(S)-HETrE_b	chr12:21178615:T:C	rs4149056	-0.179351	0.0233778	1.69498e-14	18.54	0.15818	-0.177992	0.0240648	1.39977e-13	0.0278304	-0.202141	0.0985388	0.0402295	missense
SLCO1B1	FFA_Arachidonic Acid_a	chr12:21178615:T:C	rs4149056	0.173665	0.0233766	1.09425e-13	14.18	0.15818	0.180311	0.0240621	6.70297e-14	0.0278304	0.0619776	0.0986372	0.529782	missense
SLCO1B1	14,15-EET	chr12:21199607:A:G	rs12317268	0.149009	0.0207868	7.58724e-13	3.04	0.160633	0.160899	0.0239899	1.98736e-11	0.173165	0.113186	0.0416396	0.00656304	intron
SLCO1B1	FFA_Eicosapentaenoic Acid_c	chr12:21227696:A:T	rs4149083	0.160073	0.0227632	2.03442e-12	12.55	0.167346	0.165071	0.0234748	2.03824e-12	0.031761	0.0813665	0.0931568	0.382425	intron
SLCO1B1	7,8-DiHDPA	chr12:21186446:G:C	rs113705801	-0.189808	0.027719	7.51097e-12	12.67	0.105401	-0.187408	0.0283327	3.72645e-11	0.0152016	-0.243428	0.133909	0.0690858	intron
SLCO1B1	12,13-diHOME	chr12:21178615:T:C	rs4149056	-0.159182	0.0233888	1.00414e-11	9.34	0.158257	-0.165992	0.0240754	5.39938e-12	0.0278304	-0.0448674	0.0986421	0.649217	missense
SLCO1B1	12,13-diHOME_a	chr12:21178615:T:C	rs4149056	-0.15693	0.0233961	1.97919e-11	10.83	0.158257	-0.157671	0.024084	5.88136e-11	0.0278304	-0.144517	0.0985919	0.142701	missense
SLCO1B1	10,11-DiHDPA	chr12:21191379:GA:G	rs35380692	0.127557	0.0196565	8.62148e-11	0	0.2408	0.128303	0.0201927	2.09901e-10	0.0374482	0.114076	0.085864	0.183989	intron
SLCO1B1	13-oxoODE_b	chr12:21190899:A:C	rs73079476	0.136634	0.0215371	2.23671e-10	13.29	0.158443	0.148528	0.0241304	7.49802e-10	0.129318	0.0900508	0.0477548	0.0593366	intron
SLCO1B1---SLCO1A2	5S-HpETE_b	chr12:21261651:ATT	rs146327691	0.166927	0.0222275	5.91554e-14	12.57	0.16787	0.173696	0.0235494	1.6336e-13	0.0619482	0.111662	0.0672896	0.0970316	intergene
SLCO1C1---SLCO1B3	12oxo LTB4_a	chr12:20806096:C:T	rs11045513	0.158197	0.0239169	3.72971e-11	12.35	0.149186	0.151782	0.0248521	1.01269e-09	0.0349757	0.238647	0.0880115	0.00669707	intergene
SLCO1B1---SLCO1A2	20cooh AA_b	chr12:21253226:T:C	rs35995344	0.120983	0.0190366	2.08018e-10	4.02	0.242407	0.128975	0.0202425	1.87224e-10	0.0877728	0.0598409	0.0559902	0.285171	intron
PKD2L1	11-hydroxy-9-octadecenoate; 10-hydroxy-11-octadecenoate	chr10:100315722:G:A	rs603424	-0.413046	0.0182477	1.9391e-113	18.34	0.181217	-0.401528	0.0220733	6.11738e-74	0.680363	-0.43791	0.0324311	1.506e-41	intron
PKD2L1	13-oxoODE_b	chr10:100315722:G:A	rs603424	-0.331142	0.0184525	5.18841e-72	13.29	0.181217	-0.316027	0.0222862	1.21244e-45	0.680363	-0.364093	0.032906	1.86242e-28	intron
PKD2L1	5(S)-HETrE	chr10:100315722:G:A	rs603424	-0.277493	0.0185722	1.77426e-50	11.72	0.181217	-0.26704	0.0223847	8.29959e-33	0.680887	-0.300585	0.0332696	1.64261e-19	intron
PKD2L1	14,15-EET; 5-HETE_b	chr10:100315722:G:A	rs603424	-0.253367	0.0186243	3.78612e-42	9.88	0.181217	-0.276609	0.0223668	3.94472e-35	0.680363	-0.200816	0.0336326	2.35959e-09	intron
PKD2L1	15 oxoEDE	chr10:100315722:G:A	rs603424	0.234767	0.0186487	2.42937e-36	17.23	0.181217	0.241066	0.02243	6.09185e-27	0.680625	0.220663	0.0335618	4.87088e-11	intron
PKD2L1	12-HETE; 8-HETE; 9-HETE_b	chr10:100315722:G:A	rs603424	-0.222726	0.0186702	8.30656e-33	9.27	0.181217	-0.23799	0.0224351	2.73745e-26	0.680363	-0.188345	0.0336704	2.22157e-08	intron
PKD2L1	12,13-diHOME_b	chr10:100315722:G:A	rs603424	0.215987	0.0186742	6.12366e-31	7.19	0.181217	0.216512	0.0224686	5.62138e-22	0.680625	0.214815	0.0335817	1.58671e-10	intron
PKD2L1	9,10-diHOME	chr10:100315722:G:A	rs603424	0.214506	0.0186785	1.58544e-30	7.6	0.181217	0.21814	0.0224661	2.74126e-22	0.680363	0.206371	0.0336149	8.29123e-10	intron
PKD2L1	12,13-diHOME_a	chr10:100315722:G:A	rs603424	0.165468	0.0187354	1.02992e-18	10.83	0.181217	0.157588	0.022544	2.74385e-12	0.680363	0.18306	0.0336856	5.49893e-08	intron
PKD2L1	tetranor 12(R)-HETE_b	chr10:100315722:G:A	rs603424	-0.13877	0.0187661	1.41707e-13	3.73	0.181217	-0.14653	0.0225555	8.22416e-11	0.680625	-0.121317	0.033826	0.000335167	intron
PKD2L1	15R-PGE1; 15R-PGF2alp	chr10:100315722:G:A	rs603424	-0.12391	0.0187865	4.23304e-11	7.05	0.181063	-0.123071	0.0225919	5.10675e-08	0.680363	-0.12579	0.033823	0.000199946	intron
ACOT4---ACOT6	Dihydroxydocosapentaenoic acid	chr14:73610482:G:T	rs111511359	-0.343247	0.020253	1.99336e-64	27.36	0.213839	-0.342534	0.0211779	7.67581e-59	0.0594992	-0.350881	0.0692902	4.10701e-07	intergene
ACOT4---ACOT6	10,11-EpDPA; 13,14-EpDPA	chr14:73609917:G:A	rs62004868	-0.230928	0.0207539	9.27067e-29	7.41	0.213468	-0.230659	0.0214383	5.36079e-27	0.0395204	-0.234942	0.0827952	0.00454502	intergene
ACSM6	12,13-diHOME; 9,10-diHOME	chr10:95215869:A:G	rs612490	-0.242175	0.0154414	1.96204e-55	17.59	0.567869	-0.228702	0.0176392	1.9195e-38	0.52629	-0.286361	0.0319438	3.11615e-19	intron
CYP4Z2P---CYP4A11	17-HETE; 18(+/-)-HETE; 20-HETE	chr1:46917369:A:T	rs4507958	-0.305004	0.0200523	3.01714e-52	3.85	0.137313	-0.31242	0.025119	1.63296e-35	0.360931	-0.291975	0.0332947	1.79612e-18	intergene
CYP4A11	13S-HpOTrE(gamma)	chr1:46932824:A:G	rs1126742	-0.29943	0.0202407	1.61366e-49	20.95	0.142058	-0.313988	0.0247635	7.68373e-37	0.300124	-0.270129	0.0351322	1.48364e-14	missense
CYP4Z2P---CYP4A11	20cooh AA_c	chr1:46908367:T:C	rs6687264	-0.297397	0.0217494	1.45635e-42	26.43	0.131335	-0.330275	0.0255508	3.20337e-38	0.188088	-0.2109	0.0414429	3.60096e-07	intergene
CYP4B1---CYP4Z2P	13-HpODE	chr1:46822094:G:C	rs4660960	0.139533	0.0215232	8.99756e-11	28.69	0.127161	0.143073	0.02633	5.51462e-08	0.240307	0.132403	0.0373658	0.000394952	intergene
ACAD11	tetranor 12(R)-HETE_a	chr3:132611423:G:T	rs111910466	0.891697	0.0587571	5.10127e-52	8.69	0.0132609	0.919672	0.0764359	2.41409e-33	0.0299573	0.851287	0.091866	1.92136e-20	intron
RPL7APF2---CYP2C9	13-oxoODE_a	chr10:94898738:G:A	rs7910609	0.453215	0.0316277	1.42734e-46	15.89	0.0611262	0.45862	0.0358654	1.93183e-37	0.0604715	0.434313	0.067073	9.46665e-11	intergene
CYP2C9	15S-HpETE	chr10:94989424:T:A	rs9332245	0.233093	0.0347222	1.9057e-11	14.65	0.0635837	0.234156	0.0354913	4.17996e-11	0.00942592	0.209357	0.167703	0.211892	3'UTR
RPL7APF2---CYP2C9	tetranor 12(R)-HETE	chr10:94898934:G:A	rs7910879	0.196912	0.0215253	5.80508e-20	0	0.145384	0.180134	0.0249438	5.13794e-13	0.175321	0.245849	0.0426006	7.87966e-09	intergene
CYP3A5	11-dehydro-2,3-dinor-TXB2_b	chr7:99672916:T:C	rs776746	0.345888	0.024267	4.26741e-46	9.89	0.930399	0.445835	0.0338518	1.30246e-39	0.30207	0.24023	0.0348054	5.12409e-12	intron
CYP2C18	19(R)-HETE; 20-HETE	chr10:94698005:G:C	rs12773884	-0.289439	0.0213936	1.05138e-41	11.87	0.145296	-0.298601	0.0247342	1.47746e-33	0.173906	-0.262227	0.0426277	7.67204e-10	intron
CYP2C18	12S-HpETE_b	chr10:94697451:C:T	rs143566259	0.316277	0.0344757	4.56187e-20	17.69	0.0607428	0.294406	0.0361948	4.15599e-16	0.0200819	0.530251	0.113212	2.81715e-06	intron
CYP11B1---CYP11B2	8-iso-PGA1; PGA1_a	chr8:142901337:A:G	rs4736317	-0.189429	0.0160666	4.38306e-32	11.73	0.560113	-0.19898	0.0175107	6.3661e-30	0.810731	-0.138582	0.0404016	0.000603354	intergene
SRD5A2	11-dehydro-2,3-dinor-TXB2_a	chr2:31585905:T:A	rs559555	0.181181	0.0153708	4.53512e-32	19.72	0.558841	0.182764	0.0174799	1.38097e-25	0.493926	0.175783	0.0322784	5.15609e-08	intron
SRD5A2	8-iso-PGA1; PGA1_a	chr2:31585905:T:A	rs559555	-0.122835	0.0154409	1.78902e-15	11.73	0.558841	-0.117794	0.0175657	2.0016e-11	0.493664	-0.139973	0.0323879	1.54791e-05	intron
CYP4F2	8-iso-PGF1a; 8-iso-PGF1b; PGF1beta_a	chr19:15879621:C:T	rs2108622	-0.216561	0.0184251	6.76562e-32	2.28	0.281792	-0.227717	0.019479	1.42771e-31	0.0875285	-0.121759	0.0567837	0.0320123	missense
CYP4F2	13-HpODE	chr19:15879621:C:T	rs2108622	-0.14376	0.0185123	8.12048e-15	28.69	0.281869	-0.160977	0.0195818	2.02218e-16	0.0877903	0.00105519	0.0567921	0.985176	missense
CYP4F2	5S-HpEPE	chr19:15879621:C:T	rs2108622	-0.138386	0.0185159	7.78485e-14	23.79	0.281869	-0.157403	0.0195862	9.25101e-16	0.0877903	0.0214885	0.05679	0.705145	missense
SLC27A2	11t LTD4	chr15:50184941:C:T	rs1365505	0.186436	0.0160834	4.53161e-31	37.96	0.671846	0.194327	0.0184188	5.05624e-26	0.405969	0.161105	0.0330014	1.05137e-06	intron
HSD17B12---ALKBH3	12,13-diHOME; 9,10-diHOME	chr11:43856935:G:A	rs57635800	0.183204	0.0168373	1.42246e-27	17.59	0.287919	0.161565	0.0197309	2.64674e-16	0.418283	0.24118	0.0322961	8.1561e-14	intergene
SCCPDH	5(S)-HETrE_b	chr1:246727353:C:T	rs35736382	0.249426	0.0230129	2.26007e-27	18.54	0.0875512	0.278932	0.0311655	3.55422e-19	0.337447	0.214049	0.0341258	3.55602e-10	intron
PECR	12S-HpETE_b	chr2:216039296:A:T	rs9288513	0.245698	0.0233538	6.93426e-26	17.69	0.0961193	0.201406	0.0296955	1.18214e-11	0.234422	0.317503	0.0378097	4.56502e-17	missense
PECR	5(S)-HETrE_b	chr2:216060244:C:T	rs9288514	0.187502	0.026217	8.55805e-13	18.54	0.0611976	0.178133	0.0365077	1.06452e-06	0.246506	0.197478	0.0376727	1.58884e-07	missense
TMEM258	17-HETE; 18(+/-)-HETE; 20-HETE	chr11:61790354:T:C	rs102274	-0.18268	0.0177024	5.75216e-25	3.85	0.332898	-0.192198	0.018541	3.53708e-25	0.0825872	-0.0845434	0.0595363	0.155599	intron
MYRF---TMEM258	10,11-EpDPA; 13,14-EpDPA	chr11:61781553:G:A	rs174533	0.156595	0.0177898	1.33816e-18	7.41	0.332489	0.157551	0.0186488	2.95579e-17	0.0842476	0.146925	0.0592993	0.0132238	intron
MYRF---TMEM258	Maresin 2_a	chr11:61781553:G:A	rs174533	0.146441	0.017793	1.86804e-16	0	0.332643	0.15482	0.0186479	1.02135e-16	0.0839859	0.0612907	0.0594481	0.302544	intron
EPHX2	12,13-EpOME; 9,10-EpOME	chr8:27494221:G:A	rs10091679	0.271869	0.0272208	1.72812e-23	4.79	0.100294	0.282214	0.0291663	3.81248e-22	0.0457751	0.201992	0.0758005	0.00770366	intron
EPHX2	5-oxoETE_b	chr8:27543165:A:G	rs68012375	0.226968	0.0251772	1.97221e-19	7.77	0.104099	0.237579	0.0287229	1.32378e-16	0.103035	0.191772	0.0523109	0.000246373	intron
CHRNA2---EPHX2	9,10 EpOME	chr8:27472579:C:T	rs2741342	0.133849	0.0176852	3.77776e-14	4.08	0.243606	0.152714	0.0206392	1.36981e-13	0.312034	0.0817313	0.0343055	0.0171976	intron
EPHX2	15R-PGE2; 8-iso-15-keto-PGF2alpha_b	chr8:27542001:G:C	rs4149256	-0.173083	0.0256749	1.56926e-11	0.1	0.104245	-0.186757	0.0286985	7.63842e-11	0.0829963	-0.118257	0.0574663	0.0396051	intron
ARPC1A---ARPC1B	13,14-DiHDPA; 16,17-DiHDPA; 19,20-DiHDPA_b	chr7:99367992:G:A	rs143524414	-0.317064	0.0333784	2.11702e-21	3.81	0.0709451	-0.320037	0.0342731	9.82928e-21	0.0126141	-0.262353	0.147038	0.0743823	intergene
ELOVL2	FFA_Eicosapentaenoic Acid_c	chr6:10996933:C:T	rs9295741	0.149942	0.0162812	3.27561e-20	12.55	0.420501	0.147084	0.0178196	1.53122e-16	0.211392	0.164382	0.0400555	4.06301e-05	intron
ELOVL2-AS1	FFA_Docosahexaenoic Acid	chr6:11048592:AC:A	rs147535679	-0.167876	0.018772	3.79212e-19	15.62	0.236515	-0.1785	0.0204233	2.33038e-18	0.13487	-0.11003	0.0476551	0.0209505	intron
ELOVL2	13,14-DiHDPA; 16,17-DiHDPA; 19,20-DiHPDA_a	chr6:10996933:C:T	rs9295741	-0.118897	0.0163178	3.18475e-13	6.07	0.420578	-0.118547	0.0178543	3.14341e-11	0.21113	-0.120675	0.0402078	0.00268856	intron
ELOVL2-AS1	osbond acid, all-cis-4,7,10,13,16-DPA;FFA_Docosapentaenoic Acid	chr6:11061917:C:T	rs9380073	0.131102	0.0197039	2.85994e-11	16.98	0.234529	0.131908	0.0206012	1.5241e-10	0.0622238	0.122447	0.0674971	0.0696609	intron
ELOVL2-AS1	14S-HDHA; 17R-HDHA; 17S-HDHA	chr6:11048592:AC:A	rs147535679	-0.119844	0.0188234	1.93069e-10	4.3	0.236515	-0.114356	0.020494	2.40529e-08	0.13487	-0.149448	0.0475988	0.00169091	intron
ELOVL2-AS1---SMIM13	FFA_Adrenic Acid_a	chr6:11087547:C:T	rs9366722	0.125241	0.0190158	4.51335e-11	16	0.243671	0.128211	0.0204577	3.67802e-10	0.113207	0.106375	0.0515654	0.0391204	intergene
POR	15 oxoEDE	chr7:75917574:G:A	rs3898649	0.155409	0.0179745	5.32808e-18	17.23	0.262541	0.155281	0.0197077	3.295e-15	0.844937	0.156045	0.0438326	0.000370834	intron
LINC02732	8-iso-PGA1; PGA1_a	chr11:110355722:T:C	rs969680	-0.143253	0.0170847	5.07736e-17	11.73	0.25471	-0.13974	0.0201095	3.67896e-12	0.435653	-0.152369	0.032391	2.55035e-06	intron
CYP3A137P---CYP3A43	13,14-DiHDPA; 16,17-DiHDPA; 19,20-DiHPDA_a	chr7:99823462:G:A	rs62471956	-0.351882	0.0421138	6.51587e-17	6.07	0.0507572	-0.353117	0.0431979	2.9731e-16	0.00993639	-0.328195	0.18917	0.0827536	intergene
LINC01835---CYP4F36P	9S-HpOTrE	chr19:15868934:C:A	rs77420750	-0.153969	0.0185387	9.9607e-17	21.44	0.281635	-0.162661	0.0196104	1.08933e-16	0.0874304	-0.0808983	0.0568576	0.154788	intergene
CYP2C8---LOC107984257	5,6-diHETrE_b	chr10:95083926:C:T	rs528961621	0.193376	0.0232931	1.0252e-16	4.3	0.115054	0.214979	0.0274095	4.39046e-15	0.15603	0.137215	0.0441934	0.00190352	intergene
CYP2C8	HXA3; HXB3	chr10:95048657:G:GT	rs11572146	-0.150241	0.0200292	6.3301e-14	0	0.1757	-0.135345	0.0229681	3.7987e-09	0.194009	-0.197531	0.0409242	1.38774e-06	intron
CYP2C60P---CYP2C8	14,15-diHETrE_b	chr10:95028062:T:C	rs72818678	0.188576	0.0265582	1.24343e-12	0.15	0.116136	0.187745	0.027282	5.91771e-12	0.0190738	0.203608	0.116069	0.0793974	intergene
SULT2A1	13,14-DiHDPA; 16,17-DiHDPA; 19,20-DiHDPA_b	chr19:47886106:G:A	rs296361	-0.193129	0.0238581	5.73229e-16	3.81	0.15365	-0.200262	0.0244921	2.92033e-16	0.023733	-0.0606638	0.105542	0.565437	intron
UGT2B15	15-epi-PGA1; PGA1	chr4:68670366:A:C	rs1902023	-0.126885	0.0159886	2.08849e-15	8.24	0.467897	-0.13723	0.0181243	3.68697e-14	0.5846	-0.0905861	0.0339498	0.00762496	missense
THEM4---KRT8P28	tetranor 12(R)-HETE_b	chr1:151944639:G:A	rs9943251	-0.129509	0.0166276	6.76324e-15	3.73	0.310589	-0.126033	0.0188597	2.34647e-11	0.314971	-0.141643	0.0352345	5.81973e-05	intergene
FAAH	13,14-DiHDPA; 16,17-DiHDPA; 19,20-DiHDPA_b	chr1:46405089:C:A	rs324420	-0.140223	0.0181719	1.19607e-14	3.81	0.201722	-0.136319	0.0217823	3.89365e-10	0.367846	-0.149159	0.0329568	6.01381e-06	missense
ACOT1---ACOT2	HXA3; HXB3	chr14:73566890:A:G	rs11626972	-0.119689	0.0158803	4.81173e-14	0	0.420853	-0.12916	0.0180291	7.83854e-13	0.361356	-0.0869086	0.033541	0.00956657	intergene
UGT2B7	Dihydroxydocosapentaenoic acid	chr4:69099784:T:C	rs4293848	-0.117931	0.0157158	6.19299e-14	27.36	0.465579	-0.119923	0.0175161	7.57069e-12	0.707137	-0.109705	0.03559	0.00205286	intron
UGT2B7	13S-HpOTrE(gamma)	chr4:69080511:A:G	rs28712409	-0.118516	0.0159155	9.58065e-14	20.95	0.489717	-0.112622	0.0175423	1.36242e-10	0.757342	-0.145944	0.0378435	0.000115017	intron
ABCG8	8-iso-PGF1a; 8-iso-PGF1b; PGF1beta_a	chr2:43847292:C:T	rs4245791	0.127787	0.017703	5.26204e-13	2.28	0.690899	0.107849	0.019115	1.67981e-08	0.860726	0.247977	0.0469325	1.26603e-07	intron
PNPLA3	FFA_Adrenic Acid_a	chr22:43928850:C:T	rs738408	0.135168	0.0192663	2.28657e-12	16	0.227495	0.12145	0.021121	8.91257e-09	0.139095	0.203148	0.0470169	1.55508e-05	synonymous
PNPLA3	osbond acid, all-cis-4,7,10,13,16-DPA;FFA_Docosapentaenoic Acid	chr22:43928850:C:T	rs738408	0.133477	0.0192606	4.20635e-12	16.98	0.227644	0.120634	0.0211123	1.10406e-08	0.139095	0.19721	0.0470302	2.74969e-05	synonymous
ABCC3	11t LTD4	chr17:50676879:T:G	rs12943812	-0.122412	0.0176782	4.37559e-12	37.96	0.35779	-0.118637	0.0187994	2.77776e-10	0.110645	-0.151262	0.051967	0.00360577	intron
SLC22A10	MCTR2	chr11:63295020:G:A	rs59922153	-0.243828	0.0356819	8.29428e-12	6.11	0.0593177	-0.252907	0.0373052	1.20682e-11	0.0184267	-0.14626	0.122292	0.231699	intron
ABCC1	13-HODE; 9-HODE_b	chr16:16013420:G:A	rs4781721	0.111187	0.0162755	8.39822e-12	18.04	0.616437	0.114791	0.0180606	2.07187e-10	0.233118	0.0956138	0.0375456	0.0108776	intron
TTC27	11-dehydro-2,3-dinor-TXB2_a	chr2:32657977:G:A	rs12614750	-0.235673	0.0345679	9.25244e-12	19.72	0.0559612	-0.249749	0.037857	4.191e-11	0.038127	-0.165063	0.0847888	0.0515639	intron
HSD17B4	13,14-DiHDPA; 16,17-DiHDPA; 19,20-DiHDPA_b	chr5:119476953:T:C	rs3850200	0.155146	0.0231043	1.88062e-11	3.81	0.0800907	0.146967	0.0319966	4.36522e-06	0.382187	0.164056	0.0333973	9.00358e-07	intron
ABCC2	9-oxoOTrE_b	chr10:99835096:C:T	rs55672373	0.21504	0.0334718	1.32276e-10	1.4	0.055021	0.219653	0.0381004	8.16069e-09	0.0574387	0.199441	0.0700663	0.0044209	intron
ADH1A---ADH1B	17-HETE; 18(+/-)-HETE; 20-HETE	chr4:99304835:T:C	rs1693458	-0.127108	0.019975	1.97381e-10	3.85	0.834147	-0.0394709	0.0236249	0.0947734	0.758726	-0.346842	0.0374088	1.83231e-20	intergene

## Sheet: Supp Data 3
Supplementary Data 3. SNPs within 500 Mb of PTGS1 and PTGS2
gene	pos	snpid	EICid	EICname	beta_meta	se_meta	p_meta
PTGS1	121877657	chr9:121877657:G:A	EIC_8	EIC_8;Eicosanoid_9-oxoOTrE [M-H]	0.16192	0.0538998	0.00266379
PTGS1	121883824	chr9:121883824:T:A	EIC_87	EIC_87;Eicosanoid_5(S) HEPE [M-H];Eicosanoid_9(S) HEPE [M-H]	-0.351687	0.086801	5.08584e-05
PTGS1	121883885	chr9:121883885:A:G	Eic_12_HETE_a	Eicosanoid_12-HETE [M-H+Acetate];Eicosanoid_8-HETE [M-H+Acetate];Eicosanoid_9-HE	0.0512254	0.0178289	0.00406381
PTGS1	121885941	chr9:121885941:C:T	Eic_tetranor_12_R__HETE_d	Eicosanoid_tetranor 12(R) HETE [M-H]_c	-0.0528842	0.016706	0.00154769
PTGS1	121895177	chr9:121895177:T:C	Eic_EPA_a	Eicosanoid_EPA [M-H+Acetate];FFA_Eicosapentaenoic Acid [M-H+Acetate]	-0.0834255	0.0242637	0.000585427
PTGS1	121895377	chr9:121895377:C:T	Eic_PGF3a_b	Eicosanoid_PGF3a [M-H];Eicosanoid_Tetranor-PGEM [M-H]	-0.048891	0.0156373	0.0017686
PTGS1	121903091	chr9:121903091:C:A	EIC_71_a	EIC_71;EIC_73;Eicosanoid_12,13 diHOME [M-H]	0.0473188	0.0156864	0.00255672
PTGS1	121903851	chr9:121903851:G:A	Doc_Maresin_1_b	Docosanoid_Maresin 1 [M-H+Acetate];Docosanoid_Resolvin D5 [M-H+Acetate];Eicosano	-0.236945	0.0650616	0.000270679
PTGS1	121904732	chr9:121904732:A:T	Eic_10_Nitrooleate	Eicosanoid_10-Nitrooleate [M-H];Eicosanoid_9-Nitrooleate [M-H]	-0.0866778	0.0266008	0.00112015
PTGS1	121906988	chr9:121906988:G:C	Eic_HXA3_a	Eicosanoid_HXA3 [M-H+Acetate]	-0.0629674	0.0175383	0.00033033
PTGS1	121906988	chr9:121906988:G:C	Eic_5_6_EET	Eicosanoid_5,6-EET [M-H+Acetate]	0.0627655	0.017535	0.000344324
PTGS1	121916522	chr9:121916522:G:GA	EIC_111	EIC_111;Eicosanoid_8(S) HETrE [M-H]	0.0758148	0.0204152	0.00020429
PTGS1	121917969	chr9:121917969:AT:A	EIC_137_b	EIC_137;EIC_141;EIC_153;EIC_155;Eicosanoid_14,15-dehydro-LTB4 [M-H];Eicosanoid_8	-0.0709146	0.0215583	0.00100387
PTGS1	121918049	chr9:121918049:A:G	Eic_13_oxoODE_a	Eicosanoid_13-oxoODE [M-H+Acetate]_a	-0.179722	0.0450895	6.72263e-05
PTGS1	121924556	chr9:121924556:C:G	Eic_13_HpODE_a	Eicosanoid_13-HpODE [M-H]	-0.122246	0.0394154	0.0019256
PTGS1	121926329	chr9:121926329:G:A	EIC_101_a	EIC_101;EIC_97;Eicosanoid_12-HETE [M-H];Eicosanoid_8-HETE [M-H];Eicosanoid_9-HET	0.18365	0.0626028	0.00335083
PTGS1	121939828	chr9:121939828:C:T	Eic_12S_HpETE_c	Eicosanoid_12S-HpETE [M-H]_c	0.0766682	0.0245648	0.00180199
PTGS1	121946172	chr9:121946172:A:T	Eic_9_10_EpOME_a	Eicosanoid_9,10 EpOME [M-H+Acetate]	-0.202087	0.0440167	4.40823e-06
PTGS1	121959028	chr9:121959028:T:C	Eic_8_iso_PGF1a_b	Eicosanoid_8-iso-PGF1a [M-H];Eicosanoid_8-iso-PGF1b [M-H];Eicosanoid_PGF1beta [M	0.0542678	0.0173636	0.00177575
PTGS1	121961938	chr9:121961938:A:C	Eic_15R_PGE2_a	Eicosanoid_15R-PGE2 [M-H+Acetate];Eicosanoid_8-iso-15-keto-PGF2alpha [M-H+Acetat	-0.10657	0.0334344	0.00143535
PTGS1	121966666	chr9:121966666:G:A	Eic_EPA_c	Eicosanoid_EPA [M-H];FFA_Eicosapentaenoic Acid [M-H]_b	-0.0596332	0.0182626	0.00109342
PTGS1	121967602	chr9:121967602:T:G	Doc_10_11_EpDPA	Docosanoid_10,11-EpDPA [M-H+Acetate];Docosanoid_13,14-EpDPA [M-H+Acetate]	0.0762865	0.0226441	0.000754603
PTGS1	121968604	chr9:121968604:C:T	Eic_12_13_diHOME_b	Eicosanoid_12,13 diHOME [M-H];Eicosanoid_9,10 diHOME [M-H]	-0.069579	0.0226922	0.00216798
PTGS1	121968760	chr9:121968760:C:T	Eic_11_dehydro_TXB3_b	Eicosanoid_11-dehydro-TXB3 [M-H+Acetate]_b	0.301589	0.0787283	0.00012775
PTGS1	121972617	chr9:121972617:A:T	Eic_12_OPDA_b	Eicosanoid_12-OPDA [M-H+Acetate]_b	-0.253961	0.0718127	0.000405565
PTGS1	121972617	chr9:121972617:A:T	Eic_11_12_diHETrE_b	Eicosanoid_11,12-diHETrE [M-H]_b	-0.242325	0.0718188	0.00074053
PTGS1	121972617	chr9:121972617:A:T	EIC_15_b	EIC_15;EIC_17;Eicosanoid_13-oxoODE [M-H]	0.243082	0.0718184	0.000712624
PTGS1	121973613	chr9:121973613:A:G	EIC_144_a	EIC_144;EIC_148;Eicosanoid_13,14-dihydro-15-keto-PGJ2 [M-H];Eicosanoid_15d PGD2	-0.0613021	0.0160744	0.000136926
PTGS1	121974566	chr9:121974566:T:C	EIC_110	EIC_110;Eicosanoid_15(S) HETrE [M-H];Eicosanoid_8(S) HETrE [M-H]	0.0883473	0.0269662	0.00105204
PTGS1	121979019	chr9:121979019:CAG	Eic_LXA5	Eicosanoid_LXA5 [M-H+Acetate];Eicosanoid_PGD3 [M-H+Acetate]	-0.0676691	0.0224467	0.00257268
PTGS1	121982482	chr9:121982482:C:T	EIC_143_a	EIC_143;EIC_150;Eicosanoid_12oxo LTB4 [M-H]_a	-0.177832	0.0462998	0.000122594
PTGS1	121989033	chr9:121989033:C:T	Eic_PGD3	Eicosanoid_PGD3 [M-H];Eicosanoid_PGE3 [M-H]	-0.209738	0.0606718	0.000546375
PTGS1	122015015	chr9:122015015:G:A	Eic_13_oxoODE_b	Eicosanoid_13-oxoODE [M-H+Acetate]_b	0.257697	0.0759054	0.000686347
PTGS1	122017122	chr9:122017122:C:A	EIC_181	EIC_181;Eicosanoid_14,15-diHETrE [M-H]	0.0804316	0.024335	0.000949169
PTGS1	122024900	chr9:122024900:G:C	Eic_13_HpODE_b	Eicosanoid_13-HpODE [M-H];Eicosanoid_9-HpODE [M-H]	-0.296632	0.0817046	0.000282826
PTGS1	122024900	chr9:122024900:G:C	EIC_303_a	EIC_303;EIC_306;Docosanoid_13,14-DiHDPA [M-H];Docosanoid_16,17-DiHDPA [M-H];Eico	0.232779	0.0817365	0.0044006
PTGS1	122028165	chr9:122028165:T:A	Doc_7_epi_Maresin_1_b	Docosanoid_7-epi-Maresin 1 [M-H+Acetate];Docosanoid_Maresin 1 [M-H+Acetate];Doco	-0.261309	0.0868664	0.00262825
PTGS1	122040195	chr9:122040195:G:A	Eic_5S_HpEPE	Eicosanoid_5S-HpEPE [M-H]	0.20092	0.0653638	0.002113
PTGS1	122043842	chr9:122043842:A:T	Eic_8_iso_PGF1a_a	Eicosanoid_8-iso-PGF1a [M-H];Eicosanoid_8-iso-PGF1b [M-H];Eicosanoid_PGF1beta [M	-0.202532	0.0601752	0.000763473
PTGS1	122053264	chr9:122053264:T:G	EIC_104	EIC_104;EIC_95;EIC_99;Eicosanoid_15-HETE [M-H]	0.21597	0.0684892	0.00161412
PTGS1	122101061	chr9:122101061:A:G	Eic_tetranor_12_R__HETE_b	Eicosanoid_tetranor 12(R) HETE [M-H]_a	-0.121163	0.030035	5.48213e-05
PTGS1	122108320	chr9:122108320:A:G	Eic_14_15_EET_b	Eicosanoid_14,15-EET [M-H+Acetate];Eicosanoid_5-HETE [M-H+Acetate]_a	-0.268762	0.0783357	0.000601581
PTGS1	122109795	chr9:122109795:T:C	Eic_15R_PGE2_b	Eicosanoid_15R-PGE2 [M-H+Acetate];Eicosanoid_8-iso-15-keto-PGF2alpha [M-H+Acetat	-0.136133	0.0398825	0.000641685
PTGS1	122116728	chr9:122116728:T:C	EIC_359	EIC_359;EIC_360;EIC_361;Eicosanoid_12oxo LTB4 [M-H+Acetate]	-0.092878	0.0238771	0.000100315
PTGS1	122117574	chr9:122117574:G:GC	Doc_17S_HpDHA_b	Docosanoid_17S-HpDHA [M-H];Eicosanoid_17S-HpDHA [M-H]	0.217484	0.0601951	0.000302692
PTGS1	122118318	chr9:122118318:G:A	Eic_5_S__HETrE_c	Eicosanoid_5(S) HETrE [M-H]_b	0.183813	0.0536776	0.000616183
PTGS1	122120602	chr9:122120602:G:A	EIC_250	EIC_250;EIC_258;EIC_261;EIC_269;Eicosanoid_11b dhk PGF2a [M-H];Eicosanoid_11-bet	0.20538	0.0552943	0.000203761
PTGS1	122122091	chr9:122122091:C:T	EIC_232	EIC_232;EIC_236;EIC_237;EIC_246;EIC_247;Eicosanoid_15R-LXA4 [M-H];Eicosanoid_6S-	0.0875119	0.0293319	0.00284972
PTGS1	122123515	chr9:122123515:A:C	Eic_12S_HpETE_b	Eicosanoid_12S-HpETE [M-H]_b	-0.156996	0.0483087	0.00115463
PTGS1	122127474	chr9:122127474:C:T	Eic_12_OPDA_a	Eicosanoid_12-OPDA [M-H+Acetate]_a	-0.312556	0.0776025	5.63362e-05
PTGS1	122128023	chr9:122128023:C:T	Eic_2_3_dinor_PGE1_a	Eicosanoid_2,3-dinor-PGE1 [M-H+Acetate]	-0.0999056	0.0267556	0.000188454
PTGS1	122128542	chr9:122128542:T:C	Doc_7_8_DiHDPA	Docosanoid_7,8-DiHDPA [M-H+Acetate]	0.197007	0.0556749	0.00040237
PTGS1	122129197	chr9:122129197:G:A	EIC_6	EIC_6;EIC_8;Eicosanoid_9-oxoOTrE [M-H]	-0.0863535	0.0253936	0.000672382
PTGS1	122130629	chr9:122130629:T:C	Doc_osbond_acid__all_ci	Docosanoid_osbond acid, all-cis-4,7,10,13,16-DPA [M-H];FFA_Docosapentaenoic Acid	-0.058348	0.0173344	0.000762575
PTGS1	122133221	chr9:122133221:G:A	Doc_10_11_DiHDPA	Docosanoid_10,11-DiHDPA [M-H]	-0.0644701	0.0180597	0.00035721
PTGS1	122134165	chr9:122134165:G:A	Eic_8_iso_PGA1	Eicosanoid_8-iso-PGA1 [M-H+Acetate]	-0.0693957	0.0166739	3.15573e-05
PTGS1	122138487	chr9:122138487:G:A	EIC_100	EIC_100;EIC_97;Eicosanoid_11-HETE [M-H];Eicosanoid_12-HETE [M-H];Eicosanoid_8-HE	0.208827	0.0644033	0.0011849
PTGS1	122150629	chr9:122150629:C:A	Eic_12S_HpETE_a	Eicosanoid_12S-HpETE [M-H]_a	-0.0848149	0.0227399	0.000191642
PTGS1	122156266	chr9:122156266:T:C	Eic_15R_LXA4	Eicosanoid_15R-LXA4 [M-H+Acetate];Eicosanoid_6R-LXA4 [M-H+Acetate];Eicosanoid_6S	-0.0839028	0.0225808	0.00020266
PTGS1	122156266	chr9:122156266:T:C	Eic_14_15_EET_c	Eicosanoid_14,15-EET [M-H+Acetate];Eicosanoid_5-HETE [M-H+Acetate]_b	0.0670263	0.0225856	0.00300081
PTGS1	122156885	chr9:122156885:A:G	EIC_101_c	EIC_101;Eicosanoid_5-HETE [M-H];Eicosanoid_9-HETE [M-H]	0.143569	0.0428268	0.000801383
PTGS1	122157911	chr9:122157911:T:C	EIC_106_a	EIC_106;Eicosanoid_17-HETE [M-H];Eicosanoid_18(+/-)-HETE [M-H];Eicosanoid_20-HET	0.0884761	0.0284732	0.00188774
PTGS1	122158040	chr9:122158040:T:C	EIC_95	EIC_95;EIC_96;EIC_98;Eicosanoid_15-HETE [M-H]	0.0617909	0.0197559	0.00176165
PTGS1	122168002	chr9:122168002:A:G	EIC_253_a	EIC_253;EIC_254;EIC_255;EIC_266;Eicosanoid_15R-PGE1 [M-H];Eicosanoid_15R-PGF2alp	0.117668	0.0371321	0.00153015
PTGS1	122178800	chr9:122178800:G:A	Eic_2_3_dinor_PGE1_b	Eicosanoid_2,3-dinor-PGE1 [M-H]	0.187174	0.05697	0.00101807
PTGS1	122181633	chr9:122181633:A:C	EIC_144_b	EIC_144;EIC_149;EIC_154;Eicosanoid_13,14-dihydro-15-keto-PGA2 [M-H];Eicosanoid_1	0.084039	0.0290659	0.0038362
PTGS1	122186041	chr9:122186041:G:A	Eic_6_15_dk__dh__PGF1a	Eicosanoid_6,15 dk-,dh- PGF1a [M-H+Acetate];Eicosanoid_TxB2 [M-H+Acetate]	-0.148711	0.0469181	0.00152652
PTGS1	122187736	chr9:122187736:A:G	Doc_Resolvin_D2_a	Docosanoid_Resolvin D2 [M-H+Acetate];Docosanoid_Resolvin D3 [M-H+Acetate];Eicosa	0.262257	0.0819819	0.00137923
PTGS1	122195153	chr9:122195153:A:C	Eic_PDX	Eicosanoid_PDX [M-H+Acetate];Eicosanoid_Resolvin D5 [M-H+Acetate]	-0.312112	0.0870444	0.000336221
PTGS1	122195153	chr9:122195153:A:C	Eic_9_oxoOTrE	Eicosanoid_9-oxoOTrE [M-H+Acetate]	0.350187	0.0870221	5.71898e-05
PTGS1	122195153	chr9:122195153:A:C	Eic_15_epi_PGA1_b	Eicosanoid_15-epi-PGA1 [M-H+Acetate];Eicosanoid_PGA1 [M-H+Acetate]	0.324106	0.0870377	0.000196291
PTGS1	122197258	chr9:122197258:C:T	Eic_2_3_dinor_TXB2	Eicosanoid_2,3 dinor TXB2 [M-H]	-0.111147	0.0307596	0.000302178
PTGS1	122199279	chr9:122199279:A:G	EIC_175	EIC_175;Eicosanoid_5,6-diHETE [M-H]	0.231839	0.0701744	0.000953993
PTGS1	122205631	chr9:122205631:T:C	Eic_5S_HpETE_c	Eicosanoid_5S-HpETE [M-H]_c	-0.0560687	0.0159409	0.000435977
PTGS1	122210136	chr9:122210136:T:C	EIC_82	EIC_82;EIC_86;Eicosanoid_5-oxoETE [M-H]	0.310797	0.0893424	0.000503819
PTGS1	122216053	chr9:122216053:G:C	Eic_PGF1a_c	Eicosanoid_PGF1a [M-H];Int_Std_PGE2	-0.111254	0.0292397	0.000141864
PTGS1	122217851	chr9:122217851:G:A	Eic_5S_HpETE_a	Eicosanoid_5S-HpETE [M-H]_a	0.0587283	0.0162871	0.000311177
PTGS1	122221505	chr9:122221505:A:C	EIC_252_b	EIC_252;Eicosanoid_11b PGF2a [M-H];Eicosanoid_8-iso PGF2a III [M-H];Eicosanoid_8	-0.0767258	0.0220749	0.000509522
PTGS1	122225314	chr9:122225314:G:A	Eic_12_HHTrE	Eicosanoid_12-HHTrE [M-H]	0.100717	0.0264921	0.000143678
PTGS1	122230545	chr9:122230545:G:A	Eic_14_15_diHETrE_a	Eicosanoid_14,15-diHETrE [M-H+Acetate]_a	0.0502144	0.0157601	0.00144174
PTGS1	122232519	chr9:122232519:C:T	EIC_46_b	EIC_46;Eicosanoid_9S-HpOTrE [M-H]	0.149791	0.0471562	0.00149068
PTGS1	122237107	chr9:122237107:T:C	EIC_345	EIC_345;Eicosanoid_17(18) EpETE [M-H+Acetate]	0.201886	0.0601459	0.000789059
PTGS1	122237107	chr9:122237107:T:C	EIC_263	EIC_263;Eicosanoid_13,14-dihydro-15-keto-PGE1 [M-H];Eicosanoid_8,12-iso-iPF2à-VI	-0.198281	0.0601467	0.000978549
PTGS1	122237673	chr9:122237673:G:C	EIC_158_a	EIC_158;EIC_161;EIC_162;EIC_163;Eicosanoid_15-epi-PGA1 [M-H];Eicosanoid_PGA1 [M-	-0.0571269	0.0154525	0.000218217
PTGS1	122238494	chr9:122238494:C:CG	Eic_14_15_dehydro_LTB4	Eicosanoid_14,15-dehydro-LTB4 [M-H+Acetate];Eicosanoid_PGA2 [M-H+Acetate];Eicosa	0.252303	0.0822628	0.00216193
PTGS1	122239706	chr9:122239706:C:T	Eic_tetranor_12_R__HETE_c	Eicosanoid_tetranor 12(R) HETE [M-H]_b	-0.11361	0.0311112	0.000260476
PTGS1	122239706	chr9:122239706:C:T	Eic_5_oxoETE_a	Eicosanoid_5-oxoETE [M-H+Acetate]	0.0993213	0.0311286	0.00141941
PTGS1	122241249	chr9:122241249:A:G	Doc_Resolvin_D2_b	Docosanoid_Resolvin D2 [M-H+Acetate];Docosanoid_Resolvin D3 [M-H+Acetate];Eicosa	-0.0933278	0.0277404	0.000767311
PTGS1	122241249	chr9:122241249:A:G	Eic_15_oxoETE	Eicosanoid_15-oxoETE [M-H+Acetate];Eicosanoid_17(18) EpETE [M-H+Acetate]	0.0980418	0.0277865	0.000418083
PTGS1	122244276	chr9:122244276:T:A	EIC_254	EIC_254;EIC_255;EIC_258;EIC_261;EIC_266;Eicosanoid_15k PGF1a [M-H];Eicosanoid_15	0.14817	0.0546593	0.00671227
PTGS1	122248877	chr9:122248877:T:C	Eic_11_dehydro_2_3_dino_a	Eicosanoid_11-dehydro-2,3-dinor-TXB2 [M-H+Acetate]	0.249842	0.0881899	0.00461134
PTGS1	122250884	chr9:122250884:TA:T	Doc_Maresin_2_a	Docosanoid_Maresin 2 [M-H+Acetate]_a	-0.128363	0.0385734	0.000875503
PTGS1	122250884	chr9:122250884:TA:T	Doc_Maresin_1_a	Docosanoid_Maresin 1 [M-H+Acetate];Docosanoid_Protectin DX (10,17-DiHDHA) [M-H+A	-0.146618	0.0385276	0.000141494
PTGS1	122256456	chr9:122256456:G:A	Eic_11_12__EpETE_a	Eicosanoid_11(12)-EpETE [M-H];Eicosanoid_14(15) EpETE [M-H];Eicosanoid_15-oxoETE	-0.074793	0.0283694	0.00837903
PTGS1	122261728	chr9:122261728:G:A	Doc_7_epi_Maresin_1_a	Docosanoid_7-epi-Maresin 1 [M-H+Acetate];Docosanoid_Maresin 1 [M-H+Acetate];Doco	0.160514	0.0473408	0.000697383
PTGS1	122262012	chr9:122262012:G:A	EIC_303_b	EIC_303;EIC_306;EIC_309;Docosanoid_16,17-DiHDPA [M-H];Docosanoid_19,20-DiHDPA [M	0.0694249	0.0218873	0.00151431
PTGS1	122264095	chr9:122264095:G:C	Eic_9_10_EpOME_b	Eicosanoid_9,10 EpOME [M-H]	0.21475	0.0636728	0.000744318
PTGS1	122264095	chr9:122264095:G:C	EIC_219	EIC_219;Eicosanoid_PGD3 [M-H];Eicosanoid_PGE3 [M-H]	-0.168444	0.0636942	0.00817939
PTGS1	122271587	chr9:122271587:A:T	Eic_PGF1a_b	Eicosanoid_PGF1a [M-H];Int_Std_13,14-dihydro-15-keto-PGD2;Int_Std_PGE2	0.259742	0.0797075	0.00111928
PTGS1	122271587	chr9:122271587:A:T	Eic_11_12_EET_a	Eicosanoid_11,12-EET [M-H+Acetate]	0.301777	0.0796847	0.000152392
PTGS1	122289449	chr9:122289449:A:T	EIC_15_a	EIC_15;EIC_17;EIC_19;Eicosanoid_9-oxoODE [M-H]	-0.236159	0.0760386	0.00189779
PTGS1	122289795	chr9:122289795:A:G	Eic_9_oxoODE	Eicosanoid_9-oxoODE [M-H+Acetate]	0.212858	0.0720946	0.00315231
PTGS1	122289795	chr9:122289795:A:G	Eic_12_S__HEPE	Eicosanoid_12(S) HEPE [M-H+Acetate];Eicosanoid_15(S) HEPE [M-H+Acetate];Eicosano	-0.256313	0.0720729	0.000376112
PTGS1	122301019	chr9:122301019:T:TA	Doc_Maresin_2_b	Docosanoid_Maresin 2 [M-H+Acetate]_b	0.258905	0.0832252	0.0018652
PTGS1	122310814	chr9:122310814:A:G	Eic_12_OPDA_d	Eicosanoid_12-OPDA [M-H]_b	-0.0976137	0.0287908	0.000697795
PTGS1	122338566	chr9:122338566:T:C	EIC_158_b	EIC_158;EIC_163;Eicosanoid_8-iso-PGA1 [M-H];Eicosanoid_PGA1 [M-H]_a	0.130292	0.0409293	0.00145588
PTGS1	122341050	chr9:122341050:G:A	Eic_12_OPDA_c	Eicosanoid_12-OPDA [M-H]_a	0.0902258	0.0270227	0.000841137
PTGS1	122343080	chr9:122343080:G:A	EIC_166	EIC_166;Eicosanoid_HXA3 [M-H]	-0.17625	0.0621898	0.00459601
PTGS1	122343080	chr9:122343080:G:A	EIC_137_a	EIC_137;EIC_141;EIC_142;EIC_151;Eicosanoid_8-iso-PGA2 [M-H]	0.197911	0.062182	0.00145869
PTGS1	122349349	chr9:122349349:T:A	Eic_5_6_diHETrE_a	Eicosanoid_5,6-diHETrE [M-H+Acetate]	0.109968	0.0301221	0.000261491
PTGS1	122354550	chr9:122354550:T:C	EIC_101_b	EIC_101;EIC_97;Eicosanoid_8-HETE [M-H];Eicosanoid_9-HETE [M-H]	-0.191635	0.0610876	0.00170656
PTGS1	122358070	chr9:122358070:A:G	Eic_12_oxoETE_a	Eicosanoid_12-oxoETE [M-H]_a	0.0557402	0.0187326	0.0029245
PTGS1	122363210	chr9:122363210:T:G	Eic_9_S__HOTrE	Eicosanoid_9(S) HOTrE [M-H]	-0.0915134	0.02635	0.000514681
PTGS1	122363442	chr9:122363442:G:A	Eic_5_oxoETE_b	Eicosanoid_5-oxoETE [M-H]	0.229684	0.0684087	0.000786433
PTGS1	122368559	chr9:122368559:G:A	Eic_5_S__HETrE_a	Eicosanoid_5(S) HETrE [M-H+Acetate]	0.183051	0.0651298	0.00494559
PTGS1	122368559	chr9:122368559:G:A	Eic_5_6_diHETrE_c	Eicosanoid_5,6-diHETrE [M-H]_b	-0.223239	0.0651806	0.000614958
PTGS1	122368559	chr9:122368559:G:A	Eic_11_dehydro_TXB3_a	Eicosanoid_11-dehydro-TXB3 [M-H+Acetate]_a	0.239205	0.0651018	0.000238481
PTGS1	122372823	chr9:122372823:GT:G	EIC_229	EIC_229;EIC_236;EIC_246;EIC_247;Eicosanoid_15R-LXA4 [M-H];Eicosanoid_6R-LXA4 [M-	0.0798897	0.0261141	0.00221888
PTGS1	122373649	chr9:122373649:C:T	Eic_15_epi_PGA1_a	Eicosanoid_15-epi-PGA1 [M-H+Acetate];Eicosanoid_8,12-iso-iPF2à-VI-1,5-lactone [M	-0.150468	0.0551476	0.00636308
PTGS1	122377129	chr9:122377129:G:A	Eic_13_S__HOTrE_b	Eicosanoid_13(S) HOTrE [M-H];Eicosanoid_9(S) HOTrE [M-H]_a	0.0680559	0.0226057	0.00260764
PTGS1	122384193	chr9:122384193:A:G	Eic_PGA3	Eicosanoid_PGA3 [M-H]	-0.286846	0.0814022	0.000425387
PTGS1	122385925	chr9:122385925:T:A	Eic_15d_PGA2_b	Eicosanoid_15d PGA2 [M-H]	-0.280476	0.0896889	0.00176474
PTGS1	122387396	chr9:122387396:T:C	Eic_Adrenic_Acid_b	Eicosanoid_Adrenic Acid [M-H];FFA_Adrenic Acid [M-H]_b	0.307542	0.08805	0.000477965
PTGS1	122387396	chr9:122387396:T:C	Eic_13_14_dihydro_15_ke_d	Eicosanoid_13,14-dihydro-15-keto-tetranor-PGF1beta [M-H]	-0.269761	0.0880691	0.00219086
PTGS1	122387396	chr9:122387396:T:C	Eic_11b_PGE2	Eicosanoid_11b PGE2 [M-H];Eicosanoid_15k PGF2a [M-H];Eicosanoid_PGD2 [M-H]	0.323136	0.0880414	0.000242291
PTGS1	122388584	chr9:122388584:C:G	Eic_20cooh_AA_b	Eicosanoid_20cooh AA [M-H]_b	-0.18035	0.0562083	0.00133383
PTGS1	122391630	chr9:122391630:A:G	Eic_11_12_diHETrE_a	Eicosanoid_11,12-diHETrE [M-H]_a	0.110837	0.0297007	0.000190114
PTGS1	122438755	chr9:122438755:T:C	Eic_11_HETE	Eicosanoid_11-HETE [M-H+Acetate];Eicosanoid_12-HETE [M-H+Acetate];Eicosanoid_8-H	-0.117123	0.0381382	0.00213326
PTGS1	122439189	chr9:122439189:C:T	Eic_8_S__HETrE	Eicosanoid_8(S) HETrE [M-H+Acetate]	0.157879	0.0474499	0.000876994
PTGS1	122446097	chr9:122446097:C:T	Doc_17S_HpDHA_a	Docosanoid_17S-HpDHA [M-H]	0.183754	0.0518111	0.000390222
PTGS1	122447104	chr9:122447104:G:A	Eic_17S_HpDHA_a	Eicosanoid_17S-HpDHA [M-H+Acetate]	-0.0752725	0.0215937	0.00049057
PTGS1	122462779	chr9:122462779:C:T	Eic_14_15_EET_a	Eicosanoid_14,15-EET [M-H+Acetate]	-0.203097	0.0558282	0.000274878
PTGS1	122464727	chr9:122464727:T:C	Eic_Arachidonic_Acid_b	Eicosanoid_Arachidonic Acid [M-H];FFA_Arachidonic Acid [M-H]_b	-0.161944	0.0475197	0.000654564
PTGS1	122468230	chr9:122468230:A:G	Eic_12_oxoETE_b	Eicosanoid_12-oxoETE [M-H]_b	0.142188	0.04752	0.00276996
PTGS1	122478619	chr9:122478619:A:G	EIC_158_d	EIC_158;Eicosanoid_8-iso-PGA1 [M-H]	-0.148629	0.0376741	7.97582e-05
PTGS1	122478621	chr9:122478621:A:G	Eic_13_S__HOTrE_y_	Eicosanoid_13(S) HOTrE(y) [M-H]	-0.131729	0.036991	0.000369288
PTGS1	122478628	chr9:122478628:T:C	EIC_26	EIC_26;Eicosanoid_12,13 EpOME [M-H];Eicosanoid_9,10 EpOME [M-H]	-0.129818	0.0369194	0.000437676
PTGS1	122487078	chr9:122487078:A:T	Eic_PGF1a_a	Eicosanoid_PGF1a [M-H];Int_Std_13,14-dihydro-15-keto-PGD2	0.0659822	0.0185671	0.000379832
PTGS1	122487205	chr9:122487205:G:A	Eic_Resolvin_D1	Eicosanoid_Resolvin D1 [M-H+Acetate]	-0.0501408	0.0163628	0.0021816
PTGS1	122491403	chr9:122491403:G:A	Eic_5_6_diHETE	Eicosanoid_5,6-diHETE [M-H]	0.0654824	0.0230786	0.00454877
PTGS1	122492702	chr9:122492702:G:C	Doc_Maresin_2_c	Docosanoid_Maresin 2 [M-H+Acetate]_c	-0.0477297	0.0163446	0.00349783
PTGS1	122496328	chr9:122496328:G:A	Eic_12_HETE_b	Eicosanoid_12-HETE [M-H+Acetate];Eicosanoid_8-HETE [M-H+Acetate];Eicosanoid_9-HE	0.0854726	0.0265535	0.00128693
PTGS1	122503038	chr9:122503038:G:T	Eic_11_beta_PGE1	Eicosanoid_11-beta-PGE1 [M-H+Acetate];Eicosanoid_15k PGF1a [M-H+Acetate];Eicosan	0.0501076	0.0166671	0.00264371
PTGS1	122503217	chr9:122503217:G:A	Doc_Resolvin_D4	Docosanoid_Resolvin D4 [M-H+Acetate]	0.0826132	0.0251592	0.00102483
PTGS1	122505513	chr9:122505513:TTG	EIC_158_c	EIC_158;EIC_163;Eicosanoid_8-iso-PGA1 [M-H];Eicosanoid_PGA1 [M-H]_b	-0.0723796	0.0241236	0.00269659
PTGS1	122506676	chr9:122506676:A:G	Eic_EPA_b	Eicosanoid_EPA [M-H];FFA_Eicosapentaenoic Acid [M-H]_a	-0.0857413	0.0239123	0.000336225
PTGS1	122506676	chr9:122506676:A:G	EIC_252_a	EIC_252;EIC_253;Eicosanoid_11b PGF2a [M-H];Eicosanoid_5-iso PGF2a VI [M-H];Eicos	-0.0967182	0.0239108	5.23327e-05
PTGS1	122508840	chr9:122508840:A:G	Eic_15d_PGJ2_a	Eicosanoid_15d PGJ2 [M-H+Acetate]	-0.115231	0.0324893	0.000390011
PTGS1	122509114	chr9:122509114:A:G	Eic_15d_PGJ2_b	Eicosanoid_15d PGJ2 [M-H]	-0.0889915	0.0253283	0.000442216
PTGS1	122509521	chr9:122509521:G:A	Eic_14_15_diHETrE_b	Eicosanoid_14,15-diHETrE [M-H+Acetate]_b	0.0558659	0.0159973	0.000479042
PTGS1	122509521	chr9:122509521:G:A	EIC_71_b	EIC_71;Eicosanoid_12,13 diHOME [M-H]_a	0.0529341	0.0160019	0.00093966
PTGS1	122510678	chr9:122510678:G:A	Eic_12_13_diHOME_a	Eicosanoid_12,13 diHOME [M-H+Acetate];Eicosanoid_9,10 diHOME [M-H+Acetate]	0.0934003	0.026742	0.000478264
PTGS1	122511156	chr9:122511156:G:A	Eic_15_oxoEDE_a	Eicosanoid_15 oxoEDE [M-H+Acetate]	0.163524	0.0515109	0.00150073
PTGS1	122519720	chr9:122519720:C:T	EIC_106_b	EIC_106;Eicosanoid_19(R)-HETE [M-H];Eicosanoid_20-HETE [M-H]	0.368961	0.0855018	1.59428e-05
PTGS1	122519720	chr9:122519720:C:T	EIC_105_a	EIC_105;EIC_106;Eicosanoid_16-HETE [M-H];Eicosanoid_17-HETE [M-H];Eicosanoid_18(	0.271065	0.0855582	0.00153389
PTGS1	122522494	chr9:122522494:A:G	EIC_22_a	EIC_22;EIC_28;Eicosanoid_9-HODE [M-H]	-0.0579748	0.0167253	0.000527697
PTGS1	122525188	chr9:122525188:G:A	Eic_8_iso_15k_PGF2b	Eicosanoid_8-iso-15k PGF2b [M-H]	-0.399834	0.0929996	1.71332e-05
PTGS1	122526804	chr9:122526804:A:G	Eic_9_10_diHOME	Eicosanoid_9,10 diHOME [M-H]	-0.0553752	0.0167367	0.000937565
PTGS1	122531868	chr9:122531868:A:C	Eic_12S_HpEPE	Eicosanoid_12S-HpEPE [M-H]	0.0791216	0.0187178	2.36751e-05
PTGS1	122532473	chr9:122532473:G:A	Eic_20cooh_AA_c	Eicosanoid_20cooh AA [M-H]_c	0.0800296	0.0198457	5.51668e-05
PTGS1	122535375	chr9:122535375:C:G	EIC_317_b	EIC_317;EIC_318;EIC_320;Eicosanoid_6k PGE1 [M-H];Eicosanoid_6-keto PGE1 [M-H];Ei	0.0924641	0.0288554	0.00135346
PTGS1	122536263	chr9:122536263:AAA	Eic_13_14_dihydro_PGE1_b	Eicosanoid_13,14-dihydro-PGE1 [M-H];Int_Std_PGD2	0.165837	0.0507928	0.00109475
PTGS1	122544123	chr9:122544123:A:C	EIC_267	EIC_267;Eicosanoid_13,14-dihydro-15-keto-PGD1 [M-H]	0.0653302	0.018345	0.000369161
PTGS1	122548699	chr9:122548699:C:T	Eic_13_14_dihydro_PGF1a	Eicosanoid_13,14-dihydro-PGF1a [M-H];Int_Std_PGF2a;Novel EIC_32	-0.164025	0.047897	0.00061585
PTGS1	122548775	chr9:122548775:G:A	Eic_14_15_LTD4	Eicosanoid_14,15 LTD4 [M-H+Acetate];Eicosanoid_LTD4 [M-H+Acetate]	-0.123792	0.0326329	0.000148552
PTGS1	122549552	chr9:122549552:A:G	EIC_212	EIC_212;EIC_218;Eicosanoid_LXA5 [M-H]	-0.0676468	0.0200879	0.000758434
PTGS1	122551844	chr9:122551844:C:A	Eic_5_6_diHETrE_b	Eicosanoid_5,6-diHETrE [M-H]_a	0.28733	0.0821353	0.000468318
PTGS1	122552714	chr9:122552714:T:A	Eic_17S_HpDHA_b	Eicosanoid_17S-HpDHA [M-H]	-0.226748	0.0752055	0.00256941
PTGS1	122554474	chr9:122554474:G:A	Eic_DHA	Eicosanoid_DHA [M-H];FFA_Docosahexaenoic Acid [M-H]	-0.0714213	0.0183369	9.82146e-05
PTGS1	122556437	chr9:122556437:A:G	Doc_MCTR2	Docosanoid_MCTR2 [M-H]	0.195486	0.05046	0.000107029
PTGS1	122568720	chr9:122568720:GA:G	EIC_143_b	EIC_143;EIC_150;Eicosanoid_12oxo LTB4 [M-H]_b	0.101265	0.0306187	0.000941971
PTGS1	122570651	chr9:122570651:C:T	Eic_Adrenic_Acid_a	Eicosanoid_Adrenic Acid [M-H];FFA_Adrenic Acid [M-H]_a	0.0695035	0.0227162	0.00221604
PTGS1	122571214	chr9:122571214:A:G	EIC_157	EIC_157;EIC_171;Eicosanoid_12epi LTB4 [M-H];Eicosanoid_14,15-DiHETE [M-H];Eicosa	-0.126106	0.0384673	0.00104446
PTGS1	122571702	chr9:122571702:G:A	Eic_13_14_dihydro_15_ke_a	Eicosanoid_13,14-dihydro-15-keto-PGD1 [M-H]	-0.0618936	0.0184219	0.000780053
PTGS1	122572937	chr9:122572937:C:T	EIC_141	EIC_141;EIC_153;EIC_155;Eicosanoid_14,15-dehydro-LTB4 [M-H];Eicosanoid_8-iso-PGA	0.0560652	0.0173034	0.00119478
PTGS1	122573337	chr9:122573337:G:C	EIC_233	EIC_233;EIC_249;Eicosanoid_15R-PGE2 [M-H];Eicosanoid_8-iso-15-keto-PGF2alpha [M-	-0.067348	0.0201612	0.00083637
PTGS1	122574219	chr9:122574219:T:C	Eic_PGF3a_a	Eicosanoid_PGF3a [M-H]	-0.0781296	0.0234015	0.000841822
PTGS1	122584041	chr9:122584041:T:A	Doc_19_20_EpDPA	Docosanoid_19,20-EpDPA [M-H];Eicosanoid_11 HDoHE [M-H];Eicosanoid_7 HDoHE [M-H];	-0.217086	0.0498072	1.30937e-05
PTGS1	122586188	chr9:122586188:TAA	Eic_5_S__HETrE_b	Eicosanoid_5(S) HETrE [M-H]_a	-0.192348	0.0526699	0.000260256
PTGS1	122589201	chr9:122589201:A:G	Eic_Arachidonic_Acid_a	Eicosanoid_Arachidonic Acid [M-H];FFA_Arachidonic Acid [M-H]_a	-0.131027	0.0369652	0.000393203
PTGS1	122594536	chr9:122594536:T:C	EIC_156_b	EIC_156;EIC_159;EIC_160;EIC_162;Eicosanoid_15-epi-PGA1 [M-H];Eicosanoid_8,12-iso	-0.0771672	0.0229985	0.000792764
PTGS1	122594999	chr9:122594999:C:T	Eic_HXA3_b	Eicosanoid_HXA3 [M-H+Acetate];Eicosanoid_HXB3 [M-H+Acetate]	0.0759361	0.0206672	0.000238558
PTGS1	122596015	chr9:122596015:G:A	Eic_15d_PGA2_a	Eicosanoid_15d PGA2 [M-H+Acetate]	-0.272168	0.0825606	0.000978681
PTGS1	122597545	chr9:122597545:G:T	Eic_15_oxoEDE_b	Eicosanoid_15 oxoEDE [M-H]	0.231806	0.0532897	1.36183e-05
PTGS1	122598369	chr9:122598369:A:C	EIC_15_c	EIC_15;EIC_17;Eicosanoid_9-oxoODE [M-H]	-0.0834902	0.027406	0.00231587
PTGS1	122600480	chr9:122600480:T:A	Eic_EPA_d	Eicosanoid_EPA [M-H];FFA_Eicosapentaenoic Acid [M-H]_c	-0.0528352	0.0158592	0.000863758
PTGS1	122614440	chr9:122614440:G:A	EIC_190	EIC_190;EIC_200;Eicosanoid_17k DPA [M-H];Eicosanoid_8 HDoHE [M-H]	0.10338	0.0280214	0.000224858
PTGS1	122615496	chr9:122615496:C:T	Eic_13S_HpOTrE_gamma_	Eicosanoid_13S-HpOTrE(gamma) [M-H]	-0.276271	0.0817994	0.00073169
PTGS1	122615735	chr9:122615735:T:G	EIC_358_a	EIC_358;EIC_359;EIC_362;Eicosanoid_15d PGD2 [M-H+Acetate]	-0.0529731	0.0157593	0.000775534
PTGS1	122617090	chr9:122617090:G:A	Eic_PGE3	Eicosanoid_PGE3 [M-H+Acetate]	-0.293318	0.092521	0.00152289
PTGS1	122622638	chr9:122622638:G:A	Doc_Resolvin_E1	Docosanoid_Resolvin E1 [M-H+Acetate];Eicosanoid_19R-hydroxy-PGA2 [M-H+Acetate]	-0.266272	0.0720466	0.000219169
PTGS1	122622638	chr9:122622638:G:A	EIC_253_b	EIC_253;EIC_255;EIC_266;Eicosanoid_15R-PGF2alpha [M-H];Eicosanoid_5-iso PGF2a VI	0.245187	0.0720581	0.000667408
PTGS1	122624264	chr9:122624264:T:G	EIC_257	EIC_257;EIC_259;EIC_267;Eicosanoid_13,14-dihydro-15-keto-PGD1 [M-H]	0.149247	0.04521	0.000962741
PTGS1	122628595	chr9:122628595:A:C	EIC_358_b	EIC_358;Eicosanoid_13,14-dihydro-15-keto-PGA2 [M-H+Acetate];Eicosanoid_13,14-dih	-0.0785492	0.0188185	2.99257e-05
PTGS1	122628595	chr9:122628595:A:C	EIC_192	EIC_192;EIC_193;EIC_195;EIC_197;EIC_201;Docosanoid_14S-HDHA [M-H];Docosanoid_17R	-0.0686832	0.0188174	0.000262261
PTGS1	122634896	chr9:122634896:A:G	Eic_13_14_dihydro_15_ke_b	Eicosanoid_13,14-dihydro-15-keto-tetranor-PGD2 [M-H];Eicosanoid_13,14-dihydro-15	-0.0677453	0.0182494	0.000205472
PTGS1	122660586	chr9:122660586:A:G	Eic_13_HODE	Eicosanoid_13-HODE [M-H+Acetate];Eicosanoid_9-HODE [M-H+Acetate]	0.0620818	0.0166629	0.000194744
PTGS1	122671643	chr9:122671643:C:T	EIC_22_b	EIC_22;Eicosanoid_13-HODE [M-H];Eicosanoid_9-HODE [M-H]	0.151137	0.0456377	0.000927409
PTGS1	122672753	chr9:122672753:C:G	Eic_11_dehydro_2_3_dino_b	Eicosanoid_11-dehydro-2,3-dinor-TXB2 [M-H]	-0.177715	0.0462582	0.000122133
PTGS1	122687814	chr9:122687814:G:A	EIC_301_a	EIC_301;EIC_304;Eicosanoid_7,17 dhDPA [M-H]_a	-0.226869	0.0519047	1.23751e-05
PTGS1	122693639	chr9:122693639:T:C	Eic_11_12_EET_b	Eicosanoid_11,12-EET [M-H];Eicosanoid_8,9-EET [M-H]	0.175489	0.0485388	0.000299843
PTGS1	122697977	chr9:122697977:TTA	EIC_46_a	EIC_46;Eicosanoid_13S-HpOTrE [M-H];Eicosanoid_9S-HpOTrE [M-H]	0.240514	0.0741678	0.00118346
PTGS1	122699974	chr9:122699974:C:T	EIC_301_b	EIC_301;EIC_304;Eicosanoid_7,17 dhDPA [M-H]_b	-0.165424	0.0470238	0.000434997
PTGS1	122707580	chr9:122707580:T:A	EIC_81	EIC_81;EIC_84;Eicosanoid_17(18) EpETE [M-H]	0.204964	0.0555629	0.000225257
PTGS1	122713798	chr9:122713798:G:C	EIC_156_a	EIC_156;EIC_157;EIC_167;Eicosanoid_17,18-DiHETE [M-H];Eicosanoid_5,12-DiHETE [M-	-0.101914	0.0306915	0.000898253
PTGS1	122721206	chr9:122721206:A:C	Eic_13_14_dihydro_15_ke_c	Eicosanoid_13,14-dihydro-15-keto-tetranor-PGF1alpha [M-H+Acetate]	0.167651	0.0494738	0.00070231
PTGS1	122741124	chr9:122741124:G:A	EIC_105_b	EIC_105;EIC_99;Eicosanoid_16-HETE [M-H];Eicosanoid_17-HETE [M-H]	0.17721	0.0543652	0.00111561
PTGS1	122771130	chr9:122771130:C:T	EIC_102	EIC_102;Eicosanoid_14,15-EET [M-H]	-0.190539	0.059704	0.00141588
PTGS1	122785980	chr9:122785980:C:T	Eic_11t_LTD4	Eicosanoid_11t LTD4 [M-H]	0.269723	0.0624351	1.55991e-05
PTGS1	122795956	chr9:122795956:T:A	EIC_159	EIC_159;EIC_161;EIC_162;Eicosanoid_15-epi-PGA1 [M-H];Eicosanoid_PGA1 [M-H]	0.0774543	0.0199863	0.000106461
PTGS1	122805443	chr9:122805443:C:A	EIC_88	EIC_88;EIC_92;Eicosanoid_12(S) HEPE [M-H];Eicosanoid_15(S) HEPE [M-H];Eicosanoid	-0.20194	0.0604499	0.000835923
PTGS1	122806559	chr9:122806559:G:C	Eic_15S_HpETE	Eicosanoid_15S-HpETE [M-H]	-0.0641373	0.0194087	0.00095126
PTGS1	122822373	chr9:122822373:T:C	Eic_13_14_dihydro_PGE1_a	Eicosanoid_13,14-dihydro-PGE1 [M-H]	-0.0560385	0.0189573	0.00311614
PTGS1	122822969	chr9:122822969:T:C	Eic_15t_Protectin_D1	Eicosanoid_15t-Protectin D1 [M-H+Acetate];Eicosanoid_PDX [M-H+Acetate];Eicosanoi	0.224753	0.0670136	0.00079698
PTGS1	122827736	chr9:122827736:A:G	Eic_13_S__HOTrE_a	Eicosanoid_13(S) HOTrE [M-H+Acetate];Eicosanoid_9(S) HOTrE [M-H+Acetate]	0.0546713	0.0172204	0.0014994
PTGS1	122829303	chr9:122829303:A:T	Eic_13_S__HOTrE_c	Eicosanoid_13(S) HOTrE [M-H];Eicosanoid_9(S) HOTrE [M-H]_b	0.15343	0.049233	0.00183071
PTGS1	122836100	chr9:122836100:C:G	Eic_16_HETE	Eicosanoid_16-HETE [M-H+Acetate];Eicosanoid_17-HETE [M-H+Acetate]	0.1559	0.0511584	0.00230832
PTGS1	122837917	chr9:122837917:A:G	EIC_71_c	EIC_71;Eicosanoid_12,13 diHOME [M-H]_b	-0.214076	0.051317	3.02416e-05
PTGS1	122846707	chr9:122846707:T:C	EIC_313	EIC_313;EIC_314;Eicosanoid_11-dehydro-TXB3 [M-H]	-0.169657	0.039415	1.67457e-05
PTGS1	122852652	chr9:122852652:G:A	EIC_146	EIC_146;EIC_149;EIC_153;EIC_154;Eicosanoid_13,14-dihydro-15-keto-PGA2 [M-H];Eico	0.236265	0.0711738	0.000901626
PTGS1	122859529	chr9:122859529:G:A	Eic_20cooh_AA_a	Eicosanoid_20cooh AA [M-H]_a	0.102164	0.0303267	0.000755033
PTGS1	122860395	chr9:122860395:T:C	Eic_tetranor_12_R__HETE_a	Eicosanoid_tetranor 12(R) HETE [M-H+Acetate]	0.240604	0.0616784	9.58182e-05
PTGS1	122861885	chr9:122861885:T:C	EIC_343	EIC_343;Eicosanoid_12(S) HEPE [M-H+Acetate];Eicosanoid_8(S) HEPE [M-H+Acetate];E	-0.0796221	0.0212691	0.000181426
PTGS1	122872329	chr9:122872329:T:C	Eic_11_12__EpETE_b	Eicosanoid_11(12)-EpETE [M-H];Eicosanoid_14(15) EpETE [M-H];Eicosanoid_8(9)-EpET	0.0693002	0.0206957	0.000812397
PTGS1	122879126	chr9:122879126:T:C	Eic_5S_HpETE_b	Eicosanoid_5S-HpETE [M-H]_b	0.253487	0.0716695	0.000404871
PTGS1	122879440	chr9:122879440:A:G	Eic_11d_TXB2_b	Eicosanoid_11d-TXB2 [M-H]_b	0.141293	0.0428826	0.000984639
PTGS1	122879440	chr9:122879440:A:G	Eic_11d_TXB2_a	Eicosanoid_11d-TXB2 [M-H]_a	0.174596	0.0428637	4.6355e-05
PTGS1	122879440	chr9:122879440:A:G	EIC_317_a	EIC_317;EIC_318;EIC_320;EIC_321;Eicosanoid_TXB3 [M-H]	0.149088	0.0428785	0.000507082
PTGS2	186172704	chr1:186172704:G:T	Eic_12_oxoETE_a	Eicosanoid_12-oxoETE [M-H]_a	-0.0665617	0.0179645	0.000211247
PTGS2	186174796	chr1:186174796:T:A	Eic_13S_HpOTrE_gamma_	Eicosanoid_13S-HpOTrE(gamma) [M-H]	-0.148924	0.0389445	0.000131304
PTGS2	186180737	chr1:186180737:A:T	EIC_146	EIC_146;EIC_149;EIC_153;EIC_154;Eicosanoid_13,14-dihydro-15-keto-PGA2 [M-H];Eico	-0.254889	0.0767844	0.000901654
PTGS2	186180737	chr1:186180737:A:T	EIC_143_b	EIC_143;EIC_150;Eicosanoid_12oxo LTB4 [M-H]_b	-0.229829	0.0767966	0.00276524
PTGS2	186181545	chr1:186181545:G:T	Eic_11_dehydro_2_3_dino_a	Eicosanoid_11-dehydro-2,3-dinor-TXB2 [M-H+Acetate]	-0.103805	0.0262078	7.46862e-05
PTGS2	186183507	chr1:186183507:A:G	Doc_Maresin_1_a	Docosanoid_Maresin 1 [M-H+Acetate];Docosanoid_Protectin DX (10,17-DiHDHA) [M-H+A	0.260368	0.0754724	0.000560911
PTGS2	186184486	chr1:186184486:A:G	Eic_11_12__EpETE_a	Eicosanoid_11(12)-EpETE [M-H];Eicosanoid_14(15) EpETE [M-H];Eicosanoid_15-oxoETE	-0.0563363	0.0177163	0.00147324
PTGS2	186184486	chr1:186184486:A:G	EIC_144_a	EIC_144;EIC_148;Eicosanoid_13,14-dihydro-15-keto-PGJ2 [M-H];Eicosanoid_15d PGD2	-0.0638637	0.0177137	0.000311762
PTGS2	186186560	chr1:186186560:C:T	Eic_8_S__HETrE	Eicosanoid_8(S) HETrE [M-H+Acetate]	0.0647028	0.0192309	0.000766762
PTGS2	186186920	chr1:186186920:A:G	EIC_233	EIC_233;EIC_249;Eicosanoid_15R-PGE2 [M-H];Eicosanoid_8-iso-15-keto-PGF2alpha [M-	-0.0656149	0.0189912	0.000550267
PTGS2	186187219	chr1:186187219:A:C	Eic_9_S__HOTrE	Eicosanoid_9(S) HOTrE [M-H]	0.159605	0.0473203	0.000743903
PTGS2	186187219	chr1:186187219:A:C	EIC_358_a	EIC_358;EIC_359;EIC_362;Eicosanoid_15d PGD2 [M-H+Acetate]	0.141606	0.0473291	0.00277207
PTGS2	186187233	chr1:186187233:A:AT	Eic_9_10_EpOME_b	Eicosanoid_9,10 EpOME [M-H]	-0.0599759	0.0181432	0.000947435
PTGS2	186187532	chr1:186187532:T:C	Eic_LXA5	Eicosanoid_LXA5 [M-H+Acetate];Eicosanoid_PGD3 [M-H+Acetate]	0.239883	0.079361	0.00250546
PTGS2	186188142	chr1:186188142:A:G	Eic_13_14_dihydro_15_ke_b	Eicosanoid_13,14-dihydro-15-keto-tetranor-PGD2 [M-H];Eicosanoid_13,14-dihydro-15	0.250918	0.0744886	0.000755668
PTGS2	186189108	chr1:186189108:C:T	Eic_8_iso_PGF1a_b	Eicosanoid_8-iso-PGF1a [M-H];Eicosanoid_8-iso-PGF1b [M-H];Eicosanoid_PGF1beta [M	0.22039	0.0660961	0.000854875
PTGS2	186190815	chr1:186190815:A:G	Eic_5_oxoETE_a	Eicosanoid_5-oxoETE [M-H+Acetate]	0.150014	0.0421489	0.000372066
PTGS2	186191728	chr1:186191728:C:T	Eic_20cooh_AA_b	Eicosanoid_20cooh AA [M-H]_b	-0.101582	0.0385849	0.00847124
PTGS2	186192702	chr1:186192702:A:T	Doc_Resolvin_D2_b	Docosanoid_Resolvin D2 [M-H+Acetate];Docosanoid_Resolvin D3 [M-H+Acetate];Eicosa	-0.160707	0.0618881	0.00941157
PTGS2	186192702	chr1:186192702:A:T	Doc_MCTR2	Docosanoid_MCTR2 [M-H]	0.226885	0.0618751	0.000245589
PTGS2	186198801	chr1:186198801:T:C	EIC_71_a	EIC_71;EIC_73;Eicosanoid_12,13 diHOME [M-H]	0.050105	0.0156037	0.00132224
PTGS2	186201298	chr1:186201298:A:G	Doc_10_11_DiHDPA	Docosanoid_10,11-DiHDPA [M-H]	-0.0750301	0.0252316	0.00294279
PTGS2	186202028	chr1:186202028:T:G	Eic_5S_HpEPE	Eicosanoid_5S-HpEPE [M-H]	-0.0675295	0.0200153	0.000741118
PTGS2	186203588	chr1:186203588:C:T	Eic_PDX	Eicosanoid_PDX [M-H+Acetate];Eicosanoid_Resolvin D5 [M-H+Acetate]	0.0518552	0.0174672	0.00299036
PTGS2	186210908	chr1:186210908:G:A	EIC_106_b	EIC_106;Eicosanoid_19(R)-HETE [M-H];Eicosanoid_20-HETE [M-H]	0.0559874	0.0166011	0.000744874
PTGS2	186212892	chr1:186212892:C:C	Eic_17S_HpDHA_a	Eicosanoid_17S-HpDHA [M-H+Acetate]	0.0740328	0.0262353	0.00477433
PTGS2	186218274	chr1:186218274:A:T	Eic_11b_PGE2	Eicosanoid_11b PGE2 [M-H];Eicosanoid_15k PGF2a [M-H];Eicosanoid_PGD2 [M-H]	-0.075868	0.0231522	0.00104944
PTGS2	186221955	chr1:186221955:G:C	Eic_11_dehydro_TXB3_b	Eicosanoid_11-dehydro-TXB3 [M-H+Acetate]_b	0.0713396	0.0183534	0.000101493
PTGS2	186222355	chr1:186222355:G:A	Eic_Arachidonic_Acid_b	Eicosanoid_Arachidonic Acid [M-H];FFA_Arachidonic Acid [M-H]_b	-0.182281	0.0581266	0.0017131
PTGS2	186222355	chr1:186222355:G:A	EIC_263	EIC_263;Eicosanoid_13,14-dihydro-15-keto-PGE1 [M-H];Eicosanoid_8,12-iso-iPF2à-VI	-0.208075	0.0581132	0.000342922
PTGS2	186222355	chr1:186222355:G:A	EIC_253_a	EIC_253;EIC_254;EIC_255;EIC_266;Eicosanoid_15R-PGE1 [M-H];Eicosanoid_15R-PGF2alp	-0.190821	0.0581223	0.00102674
PTGS2	186222355	chr1:186222355:G:A	EIC_252_a	EIC_252;EIC_253;Eicosanoid_11b PGF2a [M-H];Eicosanoid_5-iso PGF2a VI [M-H];Eicos	-0.188512	0.0581235	0.00118153
PTGS2	186225792	chr1:186225792:G:T	Eic_tetranor_12_R__HETE_a	Eicosanoid_tetranor 12(R) HETE [M-H+Acetate]	-0.198192	0.0566635	0.000469286
PTGS2	186238128	chr1:186238128:G:A	Eic_12_OPDA_c	Eicosanoid_12-OPDA [M-H]_a	-0.2162	0.0654589	0.000957124
PTGS2	186238128	chr1:186238128:G:A	EIC_101_c	EIC_101;Eicosanoid_5-HETE [M-H];Eicosanoid_9-HETE [M-H]	0.223315	0.0654552	0.000645537
PTGS2	186238128	chr1:186238128:G:A	EIC_101_b	EIC_101;EIC_97;Eicosanoid_8-HETE [M-H];Eicosanoid_9-HETE [M-H]	0.20775	0.0654631	0.0015059
PTGS2	186239117	chr1:186239117:G:A	Doc_Resolvin_D2_a	Docosanoid_Resolvin D2 [M-H+Acetate];Docosanoid_Resolvin D3 [M-H+Acetate];Eicosa	-0.179133	0.0600641	0.00286032
PTGS2	186239117	chr1:186239117:G:A	Eic_5_S__HETrE_a	Eicosanoid_5(S) HETrE [M-H+Acetate]	-0.212402	0.0600474	0.000404334
PTGS2	186258206	chr1:186258206:G:A	EIC_158_c	EIC_158;EIC_163;Eicosanoid_8-iso-PGA1 [M-H];Eicosanoid_PGA1 [M-H]_b	0.132404	0.0331797	6.59324e-05
PTGS2	186266285	chr1:186266285:G:A	Eic_5_S__HETrE_b	Eicosanoid_5(S) HETrE [M-H]_a	-0.177207	0.0636503	0.00536812
PTGS2	186276487	chr1:186276487:C:T	EIC_359	EIC_359;EIC_360;EIC_361;Eicosanoid_12oxo LTB4 [M-H+Acetate]	0.239605	0.0662036	0.000295499
PTGS2	186276487	chr1:186276487:C:T	EIC_253_b	EIC_253;EIC_255;EIC_266;Eicosanoid_15R-PGF2alpha [M-H];Eicosanoid_5-iso PGF2a VI	-0.188737	0.0662288	0.00437505
PTGS2	186276487	chr1:186276487:C:T	EIC_15_c	EIC_15;EIC_17;Eicosanoid_9-oxoODE [M-H]	0.233148	0.0662071	0.00042912
PTGS2	186291929	chr1:186291929:A:G	EIC_88	EIC_88;EIC_92;Eicosanoid_12(S) HEPE [M-H];Eicosanoid_15(S) HEPE [M-H];Eicosanoid	0.0650213	0.0195734	0.000894014
PTGS2	186324607	chr1:186324607:C:T	Eic_14_15_EET_a	Eicosanoid_14,15-EET [M-H+Acetate]	-0.095403	0.027909	0.000629995
PTGS2	186343598	chr1:186343598:A:G	Eic_12_OPDA_a	Eicosanoid_12-OPDA [M-H+Acetate]_a	-0.214137	0.0768164	0.00530924
PTGS2	186366382	chr1:186366382:T:C	Eic_13_14_dihydro_15_ke_a	Eicosanoid_13,14-dihydro-15-keto-PGD1 [M-H]	-0.281248	0.0791552	0.000380689
PTGS2	186381972	chr1:186381972:C:T	Doc_10_11_EpDPA	Docosanoid_10,11-EpDPA [M-H+Acetate];Docosanoid_13,14-EpDPA [M-H+Acetate]	-0.0659926	0.0235347	0.00504647
PTGS2	186389456	chr1:186389456:A:G	Doc_Maresin_2_a	Docosanoid_Maresin 2 [M-H+Acetate]_a	0.0548626	0.0170698	0.00130896
PTGS2	186402820	chr1:186402820:C:T	Eic_PGA3	Eicosanoid_PGA3 [M-H]	-0.225786	0.0860885	0.0087231
PTGS2	186402820	chr1:186402820:C:T	Eic_15R_LXA4	Eicosanoid_15R-LXA4 [M-H+Acetate];Eicosanoid_6R-LXA4 [M-H+Acetate];Eicosanoid_6S	-0.307995	0.0860493	0.000344535
PTGS2	186402820	chr1:186402820:C:T	Eic_13_14_dihydro_15_ke_c	Eicosanoid_13,14-dihydro-15-keto-tetranor-PGF1alpha [M-H+Acetate]	-0.256677	0.0860753	0.00286367
PTGS2	186411373	chr1:186411373:A:G	Eic_15d_PGA2_b	Eicosanoid_15d PGA2 [M-H]	0.106417	0.0354871	0.00271098
PTGS2	186412828	chr1:186412828:CAG	EIC_157	EIC_157;EIC_171;Eicosanoid_12epi LTB4 [M-H];Eicosanoid_14,15-DiHETE [M-H];Eicosa	0.116146	0.0349615	0.000893383
PTGS2	186422151	chr1:186422151:A:T	Eic_6_15_dk__dh__PGF1a	Eicosanoid_6,15 dk-,dh- PGF1a [M-H+Acetate];Eicosanoid_TxB2 [M-H+Acetate]	-0.0821124	0.0244461	0.000782483
PTGS2	186427456	chr1:186427456:A:G	EIC_212	EIC_212;EIC_218;Eicosanoid_LXA5 [M-H]	0.263148	0.0770133	0.000633347
PTGS2	186441059	chr1:186441059:G:A	EIC_71_b	EIC_71;Eicosanoid_12,13 diHOME [M-H]_a	0.263585	0.0689666	0.000132415
PTGS2	186447224	chr1:186447224:C:T	Eic_12_S__HEPE	Eicosanoid_12(S) HEPE [M-H+Acetate];Eicosanoid_15(S) HEPE [M-H+Acetate];Eicosano	-0.184249	0.0607284	0.00241347
PTGS2	186449171	chr1:186449171:C:G	Eic_15t_Protectin_D1	Eicosanoid_15t-Protectin D1 [M-H+Acetate];Eicosanoid_PDX [M-H+Acetate];Eicosanoi	-0.284631	0.0812757	0.000461705
PTGS2	186472350	chr1:186472350:GT:G	Eic_15d_PGA2_a	Eicosanoid_15d PGA2 [M-H+Acetate]	0.286583	0.0822512	0.000493535
PTGS2	186494652	chr1:186494652:A:G	EIC_144_b	EIC_144;EIC_149;EIC_154;Eicosanoid_13,14-dihydro-15-keto-PGA2 [M-H];Eicosanoid_1	0.165438	0.0535704	0.00201349
PTGS2	186517824	chr1:186517824:T:C	Eic_11_12_EET_b	Eicosanoid_11,12-EET [M-H];Eicosanoid_8,9-EET [M-H]	0.273163	0.0873769	0.00177044
PTGS2	186541784	chr1:186541784:A:G	EIC_95	EIC_95;EIC_96;EIC_98;Eicosanoid_15-HETE [M-H]	0.183404	0.0572673	0.00136195
PTGS2	186541784	chr1:186541784:A:G	EIC_100	EIC_100;EIC_97;Eicosanoid_11-HETE [M-H];Eicosanoid_12-HETE [M-H];Eicosanoid_8-HE	0.174669	0.0572715	0.00228962
PTGS2	186542109	chr1:186542109:C:T	Eic_14_15_LTD4	Eicosanoid_14,15 LTD4 [M-H+Acetate];Eicosanoid_LTD4 [M-H+Acetate]	0.212102	0.064492	0.00100612
PTGS2	186543283	chr1:186543283:G:A	Eic_12_OPDA_b	Eicosanoid_12-OPDA [M-H+Acetate]_b	-0.0593906	0.0207003	0.00411692
PTGS2	186551791	chr1:186551791:T:T	Eic_PGF1a_b	Eicosanoid_PGF1a [M-H];Int_Std_13,14-dihydro-15-keto-PGD2;Int_Std_PGE2	0.0691414	0.0209651	0.000973994
PTGS2	186571089	chr1:186571089:A:C	Eic_EPA_c	Eicosanoid_EPA [M-H];FFA_Eicosapentaenoic Acid [M-H]_b	-0.0565656	0.0174707	0.00120478
PTGS2	186596066	chr1:186596066:A:G	Eic_15d_PGJ2_b	Eicosanoid_15d PGJ2 [M-H]	-0.0523684	0.0171665	0.00228376
PTGS2	186604333	chr1:186604333:C:G	EIC_313	EIC_313;EIC_314;Eicosanoid_11-dehydro-TXB3 [M-H]	0.0710568	0.0221432	0.00133213
PTGS2	186609698	chr1:186609698:A:C	Eic_17S_HpDHA_b	Eicosanoid_17S-HpDHA [M-H]	0.0535432	0.0171434	0.00178857
PTGS2	186612229	chr1:186612229:G:A	EIC_137_b	EIC_137;EIC_141;EIC_153;EIC_155;Eicosanoid_14,15-dehydro-LTB4 [M-H];Eicosanoid_8	0.0958348	0.0318781	0.0026446
PTGS2	186613530	chr1:186613530:A:C	Eic_5_S__HETrE_c	Eicosanoid_5(S) HETrE [M-H]_b	-0.047716	0.0160275	0.00290969
PTGS2	186624075	chr1:186624075:G:A	Doc_Resolvin_E1	Docosanoid_Resolvin E1 [M-H+Acetate];Eicosanoid_19R-hydroxy-PGA2 [M-H+Acetate]	-0.143897	0.0354862	5.01296e-05
PTGS2	186655736	chr1:186655736:C:T	Eic_11t_LTD4	Eicosanoid_11t LTD4 [M-H]	-0.163972	0.047124	0.00050219
PTGS2	186680486	chr1:186680486:G:C	Eic_5_6_diHETrE_b	Eicosanoid_5,6-diHETrE [M-H]_a	-0.297171	0.0808799	0.000238572
PTGS2	186682744	chr1:186682744:G:T	EIC_192	EIC_192;EIC_193;EIC_195;EIC_197;EIC_201;Docosanoid_14S-HDHA [M-H];Docosanoid_17R	-0.0595014	0.0194321	0.00219854
PTGS2	186683690	chr1:186683690:A:AT	Doc_Resolvin_D4	Docosanoid_Resolvin D4 [M-H+Acetate]	0.271444	0.081941	0.000924079
PTGS2	186687527	chr1:186687527:A:C	Eic_11_12__EpETE_b	Eicosanoid_11(12)-EpETE [M-H];Eicosanoid_14(15) EpETE [M-H];Eicosanoid_8(9)-EpET	0.195783	0.0627103	0.00179613
PTGS2	186695532	chr1:186695532:G:A	Eic_13_HpODE_a	Eicosanoid_13-HpODE [M-H]	-0.159369	0.0524031	0.00235627
PTGS2	186699270	chr1:186699270:G:A	EIC_105_a	EIC_105;EIC_106;Eicosanoid_16-HETE [M-H];Eicosanoid_17-HETE [M-H];Eicosanoid_18(	-0.0994084	0.0300823	0.000951301
PTGS2	186706395	chr1:186706395:A:G	Eic_13_S__HOTrE_c	Eicosanoid_13(S) HOTrE [M-H];Eicosanoid_9(S) HOTrE [M-H]_b	0.15201	0.0463738	0.00104572
PTGS2	186710549	chr1:186710549:G:T	EIC_46_b	EIC_46;Eicosanoid_9S-HpOTrE [M-H]	0.136778	0.0303105	6.40447e-06
PTGS2	186725447	chr1:186725447:G:A	Eic_15_oxoEDE_a	Eicosanoid_15 oxoEDE [M-H+Acetate]	-0.111495	0.0358128	0.00185019
PTGS2	186730204	chr1:186730204:C:T	Doc_Maresin_2_c	Docosanoid_Maresin 2 [M-H+Acetate]_c	0.197144	0.0727355	0.00671974
PTGS2	186743572	chr1:186743572:A:G	Eic_13_oxoODE_b	Eicosanoid_13-oxoODE [M-H+Acetate]_b	0.0650313	0.0169786	0.000128037
PTGS2	186747736	chr1:186747736:T:C	Eic_5_6_diHETrE_a	Eicosanoid_5,6-diHETrE [M-H+Acetate]	-0.322122	0.0911578	0.000409825
PTGS2	186753006	chr1:186753006:T:A	EIC_252_b	EIC_252;Eicosanoid_11b PGF2a [M-H];Eicosanoid_8-iso PGF2a III [M-H];Eicosanoid_8	0.114892	0.0289142	7.08071e-05
PTGS2	186764041	chr1:186764041:C:T	EIC_301_a	EIC_301;EIC_304;Eicosanoid_7,17 dhDPA [M-H]_a	-0.166398	0.0489844	0.000681392
PTGS2	186780644	chr1:186780644:G:A	Eic_13_S__HOTrE_a	Eicosanoid_13(S) HOTrE [M-H+Acetate];Eicosanoid_9(S) HOTrE [M-H+Acetate]	0.213501	0.0606103	0.000427465
PTGS2	186804773	chr1:186804773:G:T	EIC_303_b	EIC_303;EIC_306;EIC_309;Docosanoid_16,17-DiHDPA [M-H];Docosanoid_19,20-DiHDPA [M	0.12591	0.0365223	0.000565836
PTGS2	186805270	chr1:186805270:C:T	Eic_14_15_dehydro_LTB4	Eicosanoid_14,15-dehydro-LTB4 [M-H+Acetate];Eicosanoid_PGA2 [M-H+Acetate];Eicosa	0.240243	0.0884856	0.00662654
PTGS2	186808240	chr1:186808240:G:T	Eic_15R_PGE2_b	Eicosanoid_15R-PGE2 [M-H+Acetate];Eicosanoid_8-iso-15-keto-PGF2alpha [M-H+Acetat	0.0990605	0.0293874	0.000749376
PTGS2	186808957	chr1:186808957:C:T	EIC_175	EIC_175;Eicosanoid_5,6-diHETE [M-H]	0.183389	0.0592161	0.00195526
PTGS2	186808957	chr1:186808957:C:T	EIC_158_b	EIC_158;EIC_163;Eicosanoid_8-iso-PGA1 [M-H];Eicosanoid_PGA1 [M-H]_a	0.240047	0.0591849	4.99454e-05
PTGS2	186810403	chr1:186810403:C:T	Eic_PGF3a_b	Eicosanoid_PGF3a [M-H];Eicosanoid_Tetranor-PGEM [M-H]	0.0882177	0.0229131	0.000118073
PTGS2	186827857	chr1:186827857:CG:C	EIC_229	EIC_229;EIC_236;EIC_246;EIC_247;Eicosanoid_15R-LXA4 [M-H];Eicosanoid_6R-LXA4 [M-	-0.0996281	0.0325226	0.00218871
PTGS2	186835282	chr1:186835282:C:A	EIC_317_b	EIC_317;EIC_318;EIC_320;Eicosanoid_6k PGE1 [M-H];Eicosanoid_6-keto PGE1 [M-H];Ei	0.147219	0.0453732	0.00117603
PTGS2	186838142	chr1:186838142:G:T	Eic_11d_TXB2_a	Eicosanoid_11d-TXB2 [M-H]_a	0.26205	0.0855351	0.00218651
PTGS2	186839211	chr1:186839211:G:T	EIC_219	EIC_219;Eicosanoid_PGD3 [M-H];Eicosanoid_PGE3 [M-H]	0.0588683	0.0166705	0.000413535
PTGS2	186841938	chr1:186841938:CG:C	EIC_81	EIC_81;EIC_84;Eicosanoid_17(18) EpETE [M-H]	-0.0469913	0.0164161	0.00420299
PTGS2	186847909	chr1:186847909:T:G	Eic_5_6_diHETE	Eicosanoid_5,6-diHETE [M-H]	-0.0579929	0.0168825	0.000592362
PTGS2	186847909	chr1:186847909:T:G	EIC_358_b	EIC_358;Eicosanoid_13,14-dihydro-15-keto-PGA2 [M-H+Acetate];Eicosanoid_13,14-dih	-0.0728518	0.016876	1.58237e-05
PTGS2	186849196	chr1:186849196:C:T	EIC_181	EIC_181;Eicosanoid_14,15-diHETrE [M-H]	-0.208965	0.0670258	0.00182281
PTGS2	186854152	chr1:186854152:G:A	EIC_105_b	EIC_105;EIC_99;Eicosanoid_16-HETE [M-H];Eicosanoid_17-HETE [M-H]	0.078227	0.0243941	0.00134221
PTGS2	186854826	chr1:186854826:C:G	Eic_PGD3	Eicosanoid_PGD3 [M-H];Eicosanoid_PGE3 [M-H]	-0.0842268	0.0212359	7.30132e-05
PTGS2	186854826	chr1:186854826:C:G	EIC_102	EIC_102;Eicosanoid_14,15-EET [M-H]	0.0764071	0.0212405	0.000321625
PTGS2	186855707	chr1:186855707:T:A	Eic_5_oxoETE_b	Eicosanoid_5-oxoETE [M-H]	-0.0470099	0.0156033	0.00258838
PTGS2	186856293	chr1:186856293:GTA	Eic_DHA	Eicosanoid_DHA [M-H];FFA_Docosahexaenoic Acid [M-H]	-0.0736128	0.0212037	0.000517178
PTGS2	186858985	chr1:186858985:A:G	Doc_17S_HpDHA_b	Docosanoid_17S-HpDHA [M-H];Eicosanoid_17S-HpDHA [M-H]	-0.0613283	0.0170507	0.000322129
PTGS2	186861288	chr1:186861288:C:T	Doc_19_20_EpDPA	Docosanoid_19,20-EpDPA [M-H];Eicosanoid_11 HDoHE [M-H];Eicosanoid_7 HDoHE [M-H];	-0.0651126	0.0174791	0.000195179
PTGS2	186862402	chr1:186862402:G:T	Eic_15R_PGE2_a	Eicosanoid_15R-PGE2 [M-H+Acetate];Eicosanoid_8-iso-15-keto-PGF2alpha [M-H+Acetat	0.139021	0.0425126	0.00107503
PTGS2	186862954	chr1:186862954:G:A	Eic_8_iso_PGA1	Eicosanoid_8-iso-PGA1 [M-H+Acetate]	0.164483	0.0627393	0.0087495
PTGS2	186862954	chr1:186862954:G:A	EIC_82	EIC_82;EIC_86;Eicosanoid_5-oxoETE [M-H]	-0.199718	0.0627236	0.00145207
PTGS2	186865105	chr1:186865105:T:A	Eic_HXA3_a	Eicosanoid_HXA3 [M-H+Acetate]	0.0615192	0.0187221	0.00101653
PTGS2	186868363	chr1:186868363:C:G	Eic_11_12_diHETrE_a	Eicosanoid_11,12-diHETrE [M-H]_a	-0.178115	0.0566927	0.00167934
PTGS2	186868745	chr1:186868745:G:A	EIC_6	EIC_6;EIC_8;Eicosanoid_9-oxoOTrE [M-H]	0.0487529	0.0162407	0.00268305
PTGS2	186870729	chr1:186870729:G:A	EIC_71_c	EIC_71;Eicosanoid_12,13 diHOME [M-H]_b	-0.0596311	0.0190868	0.00178281
PTGS2	186870747	chr1:186870747:AAG	EIC_267	EIC_267;Eicosanoid_13,14-dihydro-15-keto-PGD1 [M-H]	-0.0549052	0.0190267	0.00390557
PTGS2	186873360	chr1:186873360:T:A	Eic_EPA_b	Eicosanoid_EPA [M-H];FFA_Eicosapentaenoic Acid [M-H]_a	-0.266819	0.0731537	0.000264933
PTGS2	186882025	chr1:186882025:C:A	Eic_14_15_diHETrE_a	Eicosanoid_14,15-diHETrE [M-H+Acetate]_a	-0.0496929	0.0170088	0.00348233
PTGS2	186882610	chr1:186882610:G:A	EIC_190	EIC_190;EIC_200;Eicosanoid_17k DPA [M-H];Eicosanoid_8 HDoHE [M-H]	0.314485	0.0700236	7.08467e-06
PTGS2	186883623	chr1:186883623:A:G	Eic_EPA_d	Eicosanoid_EPA [M-H];FFA_Eicosapentaenoic Acid [M-H]_c	-0.224381	0.0661617	0.000695357
PTGS2	186886423	chr1:186886423:C:T	Eic_13_S__HOTrE_y_	Eicosanoid_13(S) HOTrE(y) [M-H]	0.085376	0.0232249	0.000236876
PTGS2	186887116	chr1:186887116:T:C	Eic_9_oxoODE	Eicosanoid_9-oxoODE [M-H+Acetate]	-0.0572483	0.0208997	0.00615906
PTGS2	186888827	chr1:186888827:T:C	Eic_2_3_dinor_PGE1_b	Eicosanoid_2,3-dinor-PGE1 [M-H]	-0.0611071	0.0174167	0.000450574
PTGS2	186889003	chr1:186889003:T:C	Eic_11_12_diHETrE_b	Eicosanoid_11,12-diHETrE [M-H]_b	0.0673368	0.0240489	0.00511026
PTGS2	186889033	chr1:186889033:G:A	EIC_156_b	EIC_156;EIC_159;EIC_160;EIC_162;Eicosanoid_15-epi-PGA1 [M-H];Eicosanoid_8,12-iso	0.215342	0.0809046	0.00777522
PTGS2	186889366	chr1:186889366:T:C	Eic_tetranor_12_R__HETE_d	Eicosanoid_tetranor 12(R) HETE [M-H]_c	0.0730451	0.0217434	0.000781068
PTGS2	186890187	chr1:186890187:A:C	EIC_257	EIC_257;EIC_259;EIC_267;Eicosanoid_13,14-dihydro-15-keto-PGD1 [M-H]	0.269304	0.0764127	0.000424546
PTGS2	186904793	chr1:186904793:G:A	Eic_8_iso_PGF1a_a	Eicosanoid_8-iso-PGF1a [M-H];Eicosanoid_8-iso-PGF1b [M-H];Eicosanoid_PGF1beta [M	-0.243548	0.0868091	0.00502295
PTGS2	186930371	chr1:186930371:T:C	Eic_12_HETE_a	Eicosanoid_12-HETE [M-H+Acetate];Eicosanoid_8-HETE [M-H+Acetate];Eicosanoid_9-HE	0.0508893	0.0186998	0.00650087
PTGS2	186937253	chr1:186937253:A:G	Eic_EPA_a	Eicosanoid_EPA [M-H+Acetate];FFA_Eicosapentaenoic Acid [M-H+Acetate]	0.056939	0.0165666	0.000588251
PTGS2	186945295	chr1:186945295:T:C	Eic_12S_HpETE_c	Eicosanoid_12S-HpETE [M-H]_c	-0.251137	0.0744294	0.000740402
PTGS2	186954407	chr1:186954407:G:A	Eic_Resolvin_D1	Eicosanoid_Resolvin D1 [M-H+Acetate]	0.226347	0.0695063	0.00112796
PTGS2	186964133	chr1:186964133:G:A	Eic_11_beta_PGE1	Eicosanoid_11-beta-PGE1 [M-H+Acetate];Eicosanoid_15k PGF1a [M-H+Acetate];Eicosan	-0.195637	0.0710698	0.0059098
PTGS2	186965739	chr1:186965739:G:A	Eic_14_15_diHETrE_b	Eicosanoid_14,15-diHETrE [M-H+Acetate]_b	-0.118331	0.0326755	0.000293009
PTGS2	186967458	chr1:186967458:A:G	Eic_13_14_dihydro_PGE1_a	Eicosanoid_13,14-dihydro-PGE1 [M-H]	-0.174895	0.0430151	4.78474e-05
PTGS2	186968930	chr1:186968930:T:TA	Eic_12_HETE_b	Eicosanoid_12-HETE [M-H+Acetate];Eicosanoid_8-HETE [M-H+Acetate];Eicosanoid_9-HE	0.0930003	0.0325966	0.00432998
PTGS2	186968930	chr1:186968930:T:TA	EIC_8	EIC_8;Eicosanoid_9-oxoOTrE [M-H]	-0.108056	0.0325781	0.000910406
PTGS2	186969743	chr1:186969743:AT:A	Eic_12S_HpETE_a	Eicosanoid_12S-HpETE [M-H]_a	0.0529618	0.017561	0.00256239
PTGS2	186970939	chr1:186970939:G:A	EIC_104	EIC_104;EIC_95;EIC_99;Eicosanoid_15-HETE [M-H]	0.0505596	0.0163547	0.00199188
PTGS2	186975440	chr1:186975440:T:C	EIC_137_a	EIC_137;EIC_141;EIC_142;EIC_151;Eicosanoid_8-iso-PGA2 [M-H]	0.115748	0.0342589	0.000728507
PTGS2	186983277	chr1:186983277:A:G	Eic_PGE3	Eicosanoid_PGE3 [M-H+Acetate]	0.0590353	0.0177449	0.0008782
PTGS2	186983378	chr1:186983378:G:T	EIC_46_a	EIC_46;Eicosanoid_13S-HpOTrE [M-H];Eicosanoid_9S-HpOTrE [M-H]	0.142805	0.046567	0.00216467
PTGS2	186988943	chr1:186988943:A:G	Eic_8_iso_15k_PGF2b	Eicosanoid_8-iso-15k PGF2b [M-H]	0.212574	0.0782575	0.0066008
PTGS2	186989540	chr1:186989540:C:T	EIC_303_a	EIC_303;EIC_306;Docosanoid_13,14-DiHDPA [M-H];Docosanoid_16,17-DiHDPA [M-H];Eico	-0.0992691	0.0346233	0.00414223
PTGS2	186993931	chr1:186993931:C:G	Eic_12S_HpETE_b	Eicosanoid_12S-HpETE [M-H]_b	0.24548	0.0573561	1.86953e-05
PTGS2	186995752	chr1:186995752:C:G	Eic_12S_HpEPE	Eicosanoid_12S-HpEPE [M-H]	-0.113052	0.0326508	0.00053529
PTGS2	186998162	chr1:186998162:T:G	Eic_12_13_diHOME_a	Eicosanoid_12,13 diHOME [M-H+Acetate];Eicosanoid_9,10 diHOME [M-H+Acetate]	0.28682	0.0882734	0.00115721
PTGS2	186998349	chr1:186998349:C:A	Eic_PGF1a_a	Eicosanoid_PGF1a [M-H];Int_Std_13,14-dihydro-15-keto-PGD2	-0.0926903	0.0243381	0.000139847
PTGS2	186998858	chr1:186998858:A:C	Eic_9_oxoOTrE	Eicosanoid_9-oxoOTrE [M-H+Acetate]	-0.214238	0.0709362	0.00252649
PTGS2	186999579	chr1:186999579:A:G	EIC_250	EIC_250;EIC_258;EIC_261;EIC_269;Eicosanoid_11b dhk PGF2a [M-H];Eicosanoid_11-bet	0.0580672	0.0183234	0.00152957
PTGS2	186999634	chr1:186999634:C:T	EIC_15_a	EIC_15;EIC_17;EIC_19;Eicosanoid_9-oxoODE [M-H]	0.289854	0.0821437	0.000417731
PTGS2	186999852	chr1:186999852:T:C	EIC_111	EIC_111;Eicosanoid_8(S) HETrE [M-H]	0.102086	0.0308066	0.000920467
PTGS2	186999894	chr1:186999894:T:C	Eic_5_6_diHETrE_c	Eicosanoid_5,6-diHETrE [M-H]_b	-0.0740913	0.0206239	0.000327526
PTGS2	186999894	chr1:186999894:T:C	Eic_11_12_EET_a	Eicosanoid_11,12-EET [M-H+Acetate]	0.0637245	0.0206301	0.00200897
PTGS2	187000437	chr1:187000437:T:G	Eic_tetranor_12_R__HETE_c	Eicosanoid_tetranor 12(R) HETE [M-H]_b	0.062781	0.0199599	0.00165884
PTGS2	187000437	chr1:187000437:T:G	EIC_26	EIC_26;Eicosanoid_12,13 EpOME [M-H];Eicosanoid_9,10 EpOME [M-H]	-0.0783422	0.0199513	8.61269e-05
PTGS2	187006560	chr1:187006560:C:A	Eic_20cooh_AA_a	Eicosanoid_20cooh AA [M-H]_a	-0.176044	0.0623802	0.00477083
PTGS2	187009445	chr1:187009445:A:C	Eic_13_14_dihydro_PGE1_b	Eicosanoid_13,14-dihydro-PGE1 [M-H];Int_Std_PGD2	0.123645	0.0385465	0.00133811
PTGS2	187013626	chr1:187013626:AT:A	Eic_11d_TXB2_b	Eicosanoid_11d-TXB2 [M-H]_b	-0.134039	0.0450724	0.00294078
PTGS2	187014330	chr1:187014330:T:C	Doc_Maresin_1_b	Docosanoid_Maresin 1 [M-H+Acetate];Docosanoid_Resolvin D5 [M-H+Acetate];Eicosano	-0.16042	0.0484666	0.000933266
PTGS2	187016312	chr1:187016312:A:G	Eic_2_3_dinor_PGE1_a	Eicosanoid_2,3-dinor-PGE1 [M-H+Acetate]	-0.13826	0.0432562	0.00139195
PTGS2	187016312	chr1:187016312:A:G	EIC_345	EIC_345;Eicosanoid_17(18) EpETE [M-H+Acetate]	0.125284	0.0432698	0.00378644
PTGS2	187017759	chr1:187017759:T:G	EIC_101_a	EIC_101;EIC_97;Eicosanoid_12-HETE [M-H];Eicosanoid_8-HETE [M-H];Eicosanoid_9-HET	0.0445022	0.0157714	0.004777
PTGS2	187018867	chr1:187018867:A:G	Eic_13_HpODE_b	Eicosanoid_13-HpODE [M-H];Eicosanoid_9-HpODE [M-H]	-0.169826	0.0570169	0.00289644
PTGS2	187021784	chr1:187021784:C:T	Eic_12_oxoETE_b	Eicosanoid_12-oxoETE [M-H]_b	-0.140706	0.0457189	0.00208652
PTGS2	187023144	chr1:187023144:A:C	Eic_2_3_dinor_TXB2	Eicosanoid_2,3 dinor TXB2 [M-H]	0.138978	0.0497549	0.00521816
PTGS2	187024320	chr1:187024320:C:T	Eic_14_15_EET_c	Eicosanoid_14,15-EET [M-H+Acetate];Eicosanoid_5-HETE [M-H+Acetate]_b	0.151941	0.0388163	9.0644e-05
PTGS2	187043829	chr1:187043829:T:C	Eic_15_epi_PGA1_b	Eicosanoid_15-epi-PGA1 [M-H+Acetate];Eicosanoid_PGA1 [M-H+Acetate]	0.305449	0.0896671	0.000658069
PTGS2	187043829	chr1:187043829:T:C	Eic_13_S__HOTrE_b	Eicosanoid_13(S) HOTrE [M-H];Eicosanoid_9(S) HOTrE [M-H]_a	0.319129	0.0896598	0.000371799
PTGS2	187043829	chr1:187043829:T:C	EIC_159	EIC_159;EIC_161;EIC_162;Eicosanoid_15-epi-PGA1 [M-H];Eicosanoid_PGA1 [M-H]	0.287133	0.0896764	0.00136534
PTGS2	187053005	chr1:187053005:C:T	EIC_343	EIC_343;Eicosanoid_12(S) HEPE [M-H+Acetate];Eicosanoid_8(S) HEPE [M-H+Acetate];E	0.204811	0.05498	0.000195167
PTGS2	187062603	chr1:187062603:T:G	Eic_Adrenic_Acid_b	Eicosanoid_Adrenic Acid [M-H];FFA_Adrenic Acid [M-H]_b	0.211806	0.0732893	0.00385246
PTGS2	187062603	chr1:187062603:T:G	EIC_106_a	EIC_106;Eicosanoid_17-HETE [M-H];Eicosanoid_18(+/-)-HETE [M-H];Eicosanoid_20-HET	-0.296205	0.073255	5.26654e-05
PTGS2	187064457	chr1:187064457:C:T	Doc_17S_HpDHA_a	Docosanoid_17S-HpDHA [M-H]	-0.0944617	0.0293454	0.00128654
PTGS2	187070277	chr1:187070277:T:C	Eic_16_HETE	Eicosanoid_16-HETE [M-H+Acetate];Eicosanoid_17-HETE [M-H+Acetate]	0.26695	0.0878713	0.00238181
PTGS2	187070880	chr1:187070880:C:T	Doc_7_8_DiHDPA	Docosanoid_7,8-DiHDPA [M-H+Acetate]	-0.214376	0.0659742	0.00115652
PTGS2	187074752	chr1:187074752:C:T	Eic_9_10_EpOME_a	Eicosanoid_9,10 EpOME [M-H+Acetate]	0.212971	0.0730312	0.00354363
PTGS2	187080172	chr1:187080172:C:T	EIC_317_a	EIC_317;EIC_318;EIC_320;EIC_321;Eicosanoid_TXB3 [M-H]	0.184341	0.0563174	0.00106318
PTGS2	187083201	chr1:187083201:A:G	EIC_232	EIC_232;EIC_236;EIC_237;EIC_246;EIC_247;Eicosanoid_15R-LXA4 [M-H];Eicosanoid_6S-	0.0589616	0.0219056	0.00711053
PTGS2	187083299	chr1:187083299:G:A	Eic_13_oxoODE_a	Eicosanoid_13-oxoODE [M-H+Acetate]_a	-0.0606468	0.020035	0.00246964
PTGS2	187083299	chr1:187083299:G:A	EIC_87	EIC_87;Eicosanoid_5(S) HEPE [M-H];Eicosanoid_9(S) HEPE [M-H]	0.0734806	0.0200336	0.000244585
PTGS2	187083643	chr1:187083643:T:G	Eic_5S_HpETE_a	Eicosanoid_5S-HpETE [M-H]_a	-0.26398	0.0846647	0.00182116
PTGS2	187084058	chr1:187084058:C:G	Eic_5S_HpETE_b	Eicosanoid_5S-HpETE [M-H]_b	0.252102	0.0731346	0.000566636
PTGS2	187084647	chr1:187084647:G:A	Eic_9_10_diHOME	Eicosanoid_9,10 diHOME [M-H]	0.08683	0.0235378	0.000225177
PTGS2	187085582	chr1:187085582:C:T	Eic_Adrenic_Acid_a	Eicosanoid_Adrenic Acid [M-H];FFA_Adrenic Acid [M-H]_a	-0.106085	0.0378097	0.00501991
PTGS2	187086429	chr1:187086429:A:G	Eic_15S_HpETE	Eicosanoid_15S-HpETE [M-H]	0.0574746	0.019918	0.00390713
PTGS2	187089754	chr1:187089754:A:T	EIC_156_a	EIC_156;EIC_157;EIC_167;Eicosanoid_17,18-DiHETE [M-H];Eicosanoid_5,12-DiHETE [M-	-0.233871	0.0853066	0.00611529
PTGS2	187090121	chr1:187090121:T:G	Eic_Arachidonic_Acid_c	Eicosanoid_Arachidonic Acid [M-H];FFA_Arachidonic Acid [M-H]_c	-0.117337	0.0443815	0.00819746
PTGS2	187090888	chr1:187090888:T:C	Eic_20cooh_AA_c	Eicosanoid_20cooh AA [M-H]_c	-0.12082	0.0464678	0.0093202
PTGS2	187090888	chr1:187090888:T:C	EIC_141	EIC_141;EIC_153;EIC_155;Eicosanoid_14,15-dehydro-LTB4 [M-H];Eicosanoid_8-iso-PGA	0.151024	0.0464541	0.00114985
PTGS2	187097679	chr1:187097679:T:G	Eic_12_OPDA_d	Eicosanoid_12-OPDA [M-H]_b	0.065997	0.0202434	0.00111341
PTGS2	187099067	chr1:187099067:C:G	EIC_158_a	EIC_158;EIC_161;EIC_162;EIC_163;Eicosanoid_15-epi-PGA1 [M-H];Eicosanoid_PGA1 [M-	-0.0951066	0.0239169	6.9923e-05
PTGS2	187100287	chr1:187100287:A:G	EIC_158_d	EIC_158;Eicosanoid_8-iso-PGA1 [M-H]	0.0656421	0.0202059	0.00115948
PTGS2	187105202	chr1:187105202:G:C	Eic_15_oxoEDE_b	Eicosanoid_15 oxoEDE [M-H]	-0.165517	0.0598859	0.00571198
PTGS2	187105202	chr1:187105202:G:C	Eic_11_dehydro_TXB3_a	Eicosanoid_11-dehydro-TXB3 [M-H+Acetate]_a	-0.231503	0.0598522	0.000109772
PTGS2	187113140	chr1:187113140:A:G	EIC_254	EIC_254;EIC_255;EIC_258;EIC_261;EIC_266;Eicosanoid_15k PGF1a [M-H];Eicosanoid_15	0.0943674	0.0286568	0.000991196
PTGS2	187115075	chr1:187115075:A:C	Eic_13_14_dihydro_PGF1a	Eicosanoid_13,14-dihydro-PGF1a [M-H];Int_Std_PGF2a;Novel EIC_32	-0.256184	0.0879259	0.00357247
PTGS2	187115075	chr1:187115075:A:C	EIC_143_a	EIC_143;EIC_150;Eicosanoid_12oxo LTB4 [M-H]_a	0.250699	0.0879283	0.00435579
PTGS2	187120965	chr1:187120965:A:G	Eic_PGF1a_c	Eicosanoid_PGF1a [M-H];Int_Std_PGE2	0.210601	0.0584363	0.000313428
PTGS2	187120965	chr1:187120965:A:G	Eic_5_6_EET	Eicosanoid_5,6-EET [M-H+Acetate]	0.183463	0.0584504	0.00169652
PTGS2	187123549	chr1:187123549:G:A	Eic_11_HETE	Eicosanoid_11-HETE [M-H+Acetate];Eicosanoid_12-HETE [M-H+Acetate];Eicosanoid_8-H	-0.318346	0.0825075	0.000114137
PTGS2	187126482	chr1:187126482:A:G	Doc_7_epi_Maresin_1_a	Docosanoid_7-epi-Maresin 1 [M-H+Acetate];Docosanoid_Maresin 1 [M-H+Acetate];Doco	-0.265549	0.071013	0.000184429
PTGS2	187126848	chr1:187126848:G:T	Eic_14_15_EET_b	Eicosanoid_14,15-EET [M-H+Acetate];Eicosanoid_5-HETE [M-H+Acetate]_a	-0.0889455	0.0276211	0.00128101
PTGS2	187128419	chr1:187128419:G:A	Eic_15_epi_PGA1_a	Eicosanoid_15-epi-PGA1 [M-H+Acetate];Eicosanoid_8,12-iso-iPF2à-VI-1,5-lactone [M	0.051059	0.0177994	0.0041232
PTGS2	187145621	chr1:187145621:C:T	Eic_15_oxoETE	Eicosanoid_15-oxoETE [M-H+Acetate];Eicosanoid_17(18) EpETE [M-H+Acetate]	-0.0641565	0.0168552	0.000141045
PTGS2	187145621	chr1:187145621:C:T	EIC_22_a	EIC_22;EIC_28;Eicosanoid_9-HODE [M-H]	-0.0543707	0.0168555	0.00125667
PTGS2	187148006	chr1:187148006:GTT	Eic_11_dehydro_2_3_dino_b	Eicosanoid_11-dehydro-2,3-dinor-TXB2 [M-H]	0.235607	0.0668832	0.000427226
PTGS2	187149740	chr1:187149740:T:C	Eic_15d_PGJ2_a	Eicosanoid_15d PGJ2 [M-H+Acetate]	-0.202704	0.0468029	1.48419e-05
PTGS2	187149832	chr1:187149832:A:T	Doc_7_epi_Maresin_1_b	Docosanoid_7-epi-Maresin 1 [M-H+Acetate];Docosanoid_Maresin 1 [M-H+Acetate];Doco	0.0774607	0.0224425	0.000557442
PTGS2	187149832	chr1:187149832:A:T	Eic_13_14_dihydro_15_ke_d	Eicosanoid_13,14-dihydro-15-keto-tetranor-PGF1beta [M-H]	0.0819082	0.0224409	0.000262291
PTGS2	187151878	chr1:187151878:T:G	EIC_301_b	EIC_301;EIC_304;Eicosanoid_7,17 dhDPA [M-H]_b	-0.168322	0.0593801	0.00458754
PTGS2	187153952	chr1:187153952:G:T	Doc_osbond_acid__all_ci	Docosanoid_osbond acid, all-cis-4,7,10,13,16-DPA [M-H];FFA_Docosapentaenoic Acid	-0.204192	0.069927	0.00349949
PTGS2	187154559	chr1:187154559:A:G	Eic_tetranor_12_R__HETE_b	Eicosanoid_tetranor 12(R) HETE [M-H]_a	0.0534851	0.0161552	0.000930627
PTGS2	187164657	chr1:187164657:G:A	Doc_Maresin_2_b	Docosanoid_Maresin 2 [M-H+Acetate]_b	0.0691959	0.0173088	6.3952e-05
PTGS2	187165080	chr1:187165080:CAA	Eic_PGF3a_a	Eicosanoid_PGF3a [M-H]	0.0551765	0.0206897	0.00765649
PTGS2	187165115	chr1:187165115:T:G	EIC_166	EIC_166;Eicosanoid_HXA3 [M-H]	0.0658165	0.0251949	0.00899374
PTGS2	187165236	chr1:187165236:C:T	Eic_10_Nitrooleate	Eicosanoid_10-Nitrooleate [M-H];Eicosanoid_9-Nitrooleate [M-H]	0.152497	0.052376	0.00359604
PTGS2	187166204	chr1:187166204:T:C	Eic_12_HHTrE	Eicosanoid_12-HHTrE [M-H]	0.20079	0.0522794	0.000122679
PTGS2	187166502	chr1:187166502:A:G	EIC_22_b	EIC_22;Eicosanoid_13-HODE [M-H];Eicosanoid_9-HODE [M-H]	0.0672687	0.0207927	0.00121557
PTGS2	187171579	chr1:187171579:G:T	Eic_5S_HpETE_c	Eicosanoid_5S-HpETE [M-H]_c	0.0631964	0.0224156	0.00481272
PTGS2	187175162	chr1:187175162:A:G	Eic_Arachidonic_Acid_a	Eicosanoid_Arachidonic Acid [M-H];FFA_Arachidonic Acid [M-H]_a	0.217784	0.0613664	0.000386825
PTGS2	187175162	chr1:187175162:A:G	Eic_12_13_diHOME_b	Eicosanoid_12,13 diHOME [M-H];Eicosanoid_9,10 diHOME [M-H]	-0.197861	0.0613768	0.00126542
PTGS2	187176405	chr1:187176405:G:A	EIC_110	EIC_110;Eicosanoid_15(S) HETrE [M-H];Eicosanoid_8(S) HETrE [M-H]	-0.0556199	0.0185666	0.00273821
PTGS2	187180330	chr1:187180330:G:A	Eic_HXA3_b	Eicosanoid_HXA3 [M-H+Acetate];Eicosanoid_HXB3 [M-H+Acetate]	-0.101444	0.0326072	0.00186399

## Sheet: Supp Data 4
Supplementary Data 4. TWAS for top SNPs associated with eicosanoids (P<0.0012)
Locus	rsid	PANEL	Model	TWAS Z	TWAS P-value	HGNC symbol	HGNC id
EPHX2	rs10091679	GTExv8.ALL.Brain_Substantia_nigra	enet	-5.8485	4.96e-09	EPHX2	HGNC:3402
EPHX2	rs10091679	GTExv8.ALL.Brain_Frontal_Cortex_BA9	top1	-5.62208	1.89e-08	EPHX2	HGNC:3402
EPHX2	rs10091679	GTExv8.ALL.Muscle_Skeletal	enet	-5.43366	5.52e-08	CLU	HGNC:2095
EPHX2	rs10091679	GTExv8.ALL.Brain_Cerebellum	enet	-5.43137	5.59e-08	EPHX2	HGNC:3402
EPHX2	rs10091679	GTExv8.ALL.Brain_Cortex	lasso	-5.1224	3.02e-07	EPHX2	HGNC:3402
EPHX2	rs10091679	GTExv8.ALL.Prostate	top1	5.04512	4.53e-07	GULOP	HGNC:4695
EPHX2	rs10091679	GTExv8.ALL.Brain_Caudate_basal_ganglia	top1	-5.04512	4.53e-07	EPHX2	HGNC:3402
EPHX2	rs10091679	GTExv8.ALL.Brain_Spinal_cord_cervical_c-1	top1	-5.0151	5.3e-07	EPHX2	HGNC:3402
EPHX2	rs10091679	GTExv8.ALL.Heart_Left_Ventricle	enet	-5.01	5.46e-07	EPHX2	HGNC:3402
EPHX2	rs10091679	GTExv8.ALL.Brain_Putamen_basal_ganglia	susie	-4.97558	6.51e-07	EPHX2	HGNC:3402
EPHX2	rs10091679	GTExv8.ALL.Adipose_Subcutaneous	susie	-4.92225	8.56e-07	EPHX2	HGNC:3402
EPHX2	rs10091679	GTExv8.ALL.Prostate	susie	-4.88423	1.04e-06	EPHX2	HGNC:3402
EPHX2	rs10091679	GTExv8.ALL.Pituitary	lasso	-4.82731	1.38e-06	EPHX2	HGNC:3402
EPHX2	rs10091679	GTExv8.ALL.Brain_Cerebellar_Hemisphere	lasso	-4.69891	2.62e-06	EPHX2	HGNC:3402
EPHX2	rs10091679	GTExv8.ALL.Muscle_Skeletal	enet	-4.59671	4.29e-06	EPHX2	HGNC:3402
EPHX2	rs10091679	GTExv8.ALL.Small_Intestine_Terminal_Ileum	enet	4.58145	4.62e-06	GULOP	HGNC:4695
TMEM258	rs102274	GTExv8.ALL.Heart_Atrial_Appendage	top1	-10.2795	8.72e-25	TMEM258	HGNC:1164
TMEM258	rs102274	GTExv8.ALL.Brain_Frontal_Cortex_BA9	susie	-10.134	3.9e-24	TMEM258	HGNC:1164
TMEM258	rs102274	GTExv8.ALL.Liver	top1	10.0066	1.43e-23	FADS1	HGNC:3574
TMEM258	rs102274	GTExv8.ALL.Brain_Cerebellum	lasso	10.0007	1.51e-23	FADS1	HGNC:3574
TMEM258	rs102274	GTExv8.ALL.Esophagus_Gastroesophageal_Junction	susie	9.97118	2.04e-23	FADS1	HGNC:3574
TMEM258	rs102274	GTExv8.ALL.Skin_Not_Sun_Exposed_Suprapubic	top1	-9.92329	3.3e-23	TMEM258	HGNC:1164
TMEM258	rs102274	GTExv8.ALL.Esophagus_Mucosa	top1	-9.92329	3.3e-23	TMEM258	HGNC:1164
TMEM258	rs102274	GTExv8.ALL.Colon_Sigmoid	top1	-9.92	3.3e-23	TMEM258	HGNC:1164
TMEM258	rs102274	GTExv8.ALL.Artery_Tibial	top1	-9.92329	3.3e-23	TMEM258	HGNC:1164
TMEM258	rs102274	GTExv8.ALL.Thyroid	top1	-9.92329	3.3e-23	TMEM258	HGNC:1164
TMEM258	rs102274	GTExv8.ALL.Nerve_Tibial	top1	-9.92329	3.3e-23	TMEM258	HGNC:1164
TMEM258	rs102274	GTExv8.ALL.Adipose_Subcutaneous	top1	-9.92	3.3e-23	TMEM258	HGNC:1164
TMEM258	rs102274	GTExv8.ALL.Muscle_Skeletal	susie	9.90949	3.79e-23	FEN1	HGNC:3650
TMEM258	rs102274	GTExv8.ALL.Brain_Hypothalamus	susie	9.90381	4.01e-23	FADS1	HGNC:3574
TMEM258	rs102274	GTExv8.ALL.Breast_Mammary_Tissue	susie	-9.89042	4.58e-23	TMEM258	HGNC:1164
TMEM258	rs102274	GTExv8.ALL.Muscle_Skeletal	susie	-9.83314	8.11e-23	TMEM258	HGNC:1164
TMEM258	rs102274	GTExv8.ALL.Esophagus_Mucosa	lasso	9.80228	1.1e-22	FADS1	HGNC:3574
TMEM258	rs102274	GTExv8.ALL.Testis	susie	9.71563	2.59e-22	FADS1	HGNC:3574
TMEM258	rs102274	GTExv8.ALL.Brain_Cerebellar_Hemisphere	susie	9.69006	3.32e-22	FADS1	HGNC:3574
TMEM258	rs102274	GTExv8.ALL.Skin_Not_Sun_Exposed_Suprapubic	susie	9.62208	6.45e-22	FEN1	HGNC:3650
TMEM258	rs102274	GTExv8.ALL.Skin_Sun_Exposed_Lower_leg	lasso	-9.59869	8.1e-22	TMEM258	HGNC:1164
TMEM258	rs102274	GTExv8.ALL.Colon_Sigmoid	top1	9.59	8.75e-22	FADS1	HGNC:3574
TMEM258	rs102274	GTExv8.ALL.Lung	top1	9.5263	1.63e-21	FADS1	HGNC:3574
TMEM258	rs102274	GTExv8.ALL.Muscle_Skeletal	top1	9.5263	1.63e-21	FADS1	HGNC:3574
TMEM258	rs102274	GTExv8.ALL.Brain_Cortex	top1	9.5263	1.63e-21	FADS1	HGNC:3574
TMEM258	rs102274	GTExv8.ALL.Brain_Anterior_cingulate_cortex_BA24	top1	9.5263	1.63e-21	FADS1	HGNC:3574
TMEM258	rs102274	GTExv8.ALL.Nerve_Tibial	top1	9.5263	1.63e-21	FADS1	HGNC:3574
TMEM258	rs102274	GTExv8.ALL.Brain_Caudate_basal_ganglia	top1	9.5263	1.63e-21	FADS1	HGNC:3574
TMEM258	rs102274	GTExv8.ALL.Stomach	top1	9.5263	1.63e-21	FADS1	HGNC:3574
TMEM258	rs102274	GTExv8.ALL.Brain_Hippocampus	top1	9.5263	1.63e-21	FADS1	HGNC:3574
TMEM258	rs102274	GTExv8.ALL.Brain_Frontal_Cortex_BA9	top1	9.5263	1.63e-21	FADS1	HGNC:3574
TMEM258	rs102274	GTExv8.ALL.Brain_Putamen_basal_ganglia	top1	9.5263	1.63e-21	FADS1	HGNC:3574
TMEM258	rs102274	GTExv8.ALL.Artery_Aorta	susie	-9.50528	2e-21	TMEM258	HGNC:1164
TMEM258	rs102274	GTExv8.ALL.Brain_Cerebellar_Hemisphere	susie	9.50511	2e-21	FADS3	HGNC:3576
TMEM258	rs102274	GTExv8.ALL.Thyroid	top1	9.48308	2.47e-21	FADS1	HGNC:3574
TMEM258	rs102274	GTExv8.ALL.Esophagus_Muscularis	top1	9.48308	2.47e-21	FADS1	HGNC:3574
TMEM258	rs102274	GTExv8.ALL.Uterus	top1	9.47579	2.65e-21	FADS1	HGNC:3574
TMEM258	rs102274	GTExv8.ALL.Whole_Blood	lasso	-9.40598	5.15e-21	TMEM258	HGNC:1164
TMEM258	rs102274	GTExv8.ALL.Pancreas	lasso	-9.39141	5.92e-21	TMEM258	HGNC:1164
TMEM258	rs102274	GTExv8.ALL.Brain_Cerebellum	susie	9.34356	9.31e-21	FADS3	HGNC:3576
TMEM258	rs102274	GTExv8.ALL.Muscle_Skeletal	enet	-9.28239	1.66e-20	FADS2	HGNC:3575
TMEM258	rs102274	GTExv8.ALL.Pancreas	enet	9.26608	1.93e-20	FADS1	HGNC:3574
TMEM258	rs102274	GTExv8.ALL.Brain_Putamen_basal_ganglia	top1	-9.0953	9.43e-20	TMEM258	HGNC:1164
TMEM258	rs102274	GTExv8.ALL.Liver	top1	9.09535	9.43e-20	FADS3	HGNC:3576
TMEM258	rs102274	GTExv8.ALL.Testis	enet	-8.98613	2.56e-19	FADS2	HGNC:3575
TMEM258	rs102274	GTExv8.ALL.Whole_Blood	enet	-8.68074	3.93e-18	FADS1	HGNC:3574
TMEM258	rs102274	GTExv8.ALL.Adipose_Subcutaneous	lasso	8.59	8.53e-18	FEN1	HGNC:3650
TMEM258	rs102274	GTExv8.ALL.Uterus	susie	-8.58905	8.77e-18
TMEM258	rs102274	GTExv8.ALL.Artery_Tibial	enet	8.58809	8.84e-18	FADS1	HGNC:3574
TMEM258	rs102274	GTExv8.ALL.Adipose_Subcutaneous	enet	8.51	1.8e-17	FADS1	HGNC:3574
TMEM258	rs102274	GTExv8.ALL.Heart_Atrial_Appendage	lasso	-8.5035	1.84e-17	FADS2	HGNC:3575
TMEM258	rs102274	GTExv8.ALL.Esophagus_Muscularis	enet	-7.93806	2.05e-15	FADS2	HGNC:3575
TMEM258	rs102274	GTExv8.ALL.Heart_Left_Ventricle	lasso	-7.86823	3.6e-15	FADS2	HGNC:3575
TMEM258	rs102274	GTExv8.ALL.Whole_Blood	susie	-7.84167	4.45e-15	FADS2	HGNC:3575
TMEM258	rs102274	GTExv8.ALL.Thyroid	enet	-7.51065	5.88e-14	FADS2	HGNC:3575
TMEM258	rs102274	GTExv8.ALL.Heart_Left_Ventricle	lasso	7.49016	6.88e-14	FADS1	HGNC:3574
TMEM258	rs102274	GTExv8.ALL.Adipose_Visceral_Omentum	enet	-7.3	2.84e-13	TMEM258	HGNC:1164
TMEM258	rs102274	GTExv8.ALL.Cells_EBV-transformed_lymphocytes	susie	-7.26493	3.73e-13	FADS2	HGNC:3575
TMEM258	rs102274	GTExv8.ALL.Skin_Sun_Exposed_Lower_leg	susie	-7.23804	4.55e-13	FADS2	HGNC:3575
TMEM258	rs102274	GTExv8.ALL.Lung	susie	-6.8764	6.14e-12	FADS2	HGNC:3575
TMEM258	rs102274	GTExv8.ALL.Artery_Tibial	susie	-6.84051	7.89e-12	FADS2	HGNC:3575
TMEM258	rs102274	GTExv8.ALL.Pituitary	enet	-6.80065	1.04e-11	FADS2	HGNC:3575
TMEM258	rs102274	GTExv8.ALL.Colon_Sigmoid	susie	-6.75	1.5e-11	FADS2	HGNC:3575
TMEM258	rs102274	GTExv8.ALL.Adipose_Subcutaneous	susie	-6.67	2.51e-11	FADS2	HGNC:3575
TMEM258	rs102274	GTExv8.ALL.Ovary	top1	-6.67111	2.54e-11	TMEM258	HGNC:1164
TMEM258	rs102274	GTExv8.ALL.Esophagus_Gastroesophageal_Junction	top1	-6.67111	2.54e-11	FADS2	HGNC:3575
TMEM258	rs102274	GTExv8.ALL.Small_Intestine_Terminal_Ileum	top1	-6.67111	2.54e-11	FADS2	HGNC:3575
TMEM258	rs102274	GTExv8.ALL.Adipose_Visceral_Omentum	susie	-6.67	2.54e-11	FADS2	HGNC:3575
TMEM258	rs102274	GTExv8.ALL.Pancreas	top1	-6.67111	2.54e-11	FADS2	HGNC:3575
TMEM258	rs102274	GTExv8.ALL.Spleen	top1	-6.67111	2.54e-11	FADS2	HGNC:3575
TMEM258	rs102274	GTExv8.ALL.Breast_Mammary_Tissue	top1	-6.67111	2.54e-11	FADS2	HGNC:3575
TMEM258	rs102274	GTExv8.ALL.Nerve_Tibial	top1	-6.67111	2.54e-11	FADS2	HGNC:3575
TMEM258	rs102274	GTExv8.ALL.Artery_Aorta	top1	-6.67111	2.54e-11	FADS2	HGNC:3575
TMEM258	rs102274	GTExv8.ALL.Colon_Transverse	top1	-6.67111	2.54e-11	FADS2	HGNC:3575
TMEM258	rs102274	GTExv8.ALL.Stomach	enet	-6.58054	4.69e-11	FADS2	HGNC:3575
TMEM258	rs102274	GTExv8.ALL.Brain_Cerebellum	susie	-6.38516	1.71e-10	PPP1R32	HGNC:28869
TMEM258	rs102274	GTExv8.ALL.Esophagus_Mucosa	susie	-6.18481	6.22e-10	FADS2	HGNC:3575
TMEM258	rs102274	GTExv8.ALL.Thyroid	enet	-6.10748	1.01e-09	MYRF	HGNC:1181
TMEM258	rs102274	GTExv8.ALL.Brain_Cerebellum	lasso	-5.47645	4.34e-08	CPSF7	HGNC:30098
TMEM258	rs102274	GTExv8.ALL.Kidney_Cortex	susie	5.2093	1.9e-07	MYRF-AS1	HGNC:24506
TMEM258	rs102274	GTExv8.ALL.Adrenal_Gland	enet	4.58423	4.56e-06	FEN1	HGNC:3650
ACOT4/ACOT6	rs111511359	GTExv8.ALL.Whole_Blood	top1	15.8775	9.07e-57	ACOT2	HGNC:18431
ACOT4/ACOT6	rs111511359	GTExv8.ALL.Skin_Not_Sun_Exposed_Suprapubic	lasso	-14.091	4.31e-45
ACOT4/ACOT6	rs111511359	GTExv8.ALL.Brain_Nucleus_accumbens_basal_ganglia	enet	11.8956	1.25e-32	ACOT2	HGNC:18431
ACOT4/ACOT6	rs111511359	GTExv8.ALL.Brain_Putamen_basal_ganglia	enet	11.8576	1.97e-32	ACOT2	HGNC:18431
ACOT4/ACOT6	rs111511359	GTExv8.ALL.Heart_Left_Ventricle	enet	11.7901	4.39e-32	HEATR4	HGNC:16761
ACOT4/ACOT6	rs111511359	GTExv8.ALL.Liver	enet	11.245	2.45e-29	ACOT2	HGNC:18431
ACOT4/ACOT6	rs111511359	GTExv8.ALL.Small_Intestine_Terminal_Ileum	enet	10.8039	3.3e-27	HEATR4	HGNC:16761
ACOT4/ACOT6	rs111511359	GTExv8.ALL.Esophagus_Muscularis	susie	10.5862	3.45e-26	ACOT2	HGNC:18431
ACOT4/ACOT6	rs111511359	GTExv8.ALL.Skin_Sun_Exposed_Lower_leg	enet	-10.5815	3.63e-26
ACOT4/ACOT6	rs111511359	GTExv8.ALL.Vagina	enet	10.4969	8.93e-26	HEATR4	HGNC:16761
ACOT4/ACOT6	rs111511359	GTExv8.ALL.Esophagus_Mucosa	susie	10.3354	4.87e-25	ACOT2	HGNC:18431
ACOT4/ACOT6	rs111511359	GTExv8.ALL.Artery_Coronary	lasso	-10.3136	6.11e-25
ACOT4/ACOT6	rs111511359	GTExv8.ALL.Brain_Anterior_cingulate_cortex_BA24	enet	10.2355	1.38e-24	NT5CP2	HGNC:20047
ACOT4/ACOT6	rs111511359	GTExv8.ALL.Colon_Transverse	enet	10.114	4.79e-24
ACOT4/ACOT6	rs111511359	GTExv8.ALL.Stomach	enet	9.9145	3.6e-23	ACOT2	HGNC:18431
ACOT4/ACOT6	rs111511359	GTExv8.ALL.Brain_Caudate_basal_ganglia	susie	9.87847	5.16e-23	ACOT2	HGNC:18431
ACOT4/ACOT6	rs111511359	GTExv8.ALL.Colon_Transverse	enet	9.84522	7.19e-23	HEATR4	HGNC:16761
ACOT4/ACOT6	rs111511359	GTExv8.ALL.Testis	enet	9.83202	8.2e-23	HEATR4	HGNC:16761
ACOT4/ACOT6	rs111511359	GTExv8.ALL.Heart_Atrial_Appendage	enet	-9.76246	1.63e-22
ACOT4/ACOT6	rs111511359	GTExv8.ALL.Brain_Frontal_Cortex_BA9	enet	9.6886	3.37e-22	ACOT2	HGNC:18431
ACOT4/ACOT6	rs111511359	GTExv8.ALL.Spleen	enet	9.6376	5.55e-22	ACOT2	HGNC:18431
ACOT4/ACOT6	rs111511359	GTExv8.ALL.Brain_Amygdala	enet	9.5509	1.29e-21	ACOT2	HGNC:18431
ACOT4/ACOT6	rs111511359	GTExv8.ALL.Testis	enet	-9.41546	4.71e-21
ACOT4/ACOT6	rs111511359	GTExv8.ALL.Skin_Not_Sun_Exposed_Suprapubic	susie	9.38149	6.5e-21	HEATR4	HGNC:16761
ACOT4/ACOT6	rs111511359	GTExv8.ALL.Brain_Cerebellum	enet	9.32295	1.13e-20
ACOT4/ACOT6	rs111511359	GTExv8.ALL.Brain_Cortex	enet	9.2181	3.03e-20	ACOT2	HGNC:18431
ACOT4/ACOT6	rs111511359	GTExv8.ALL.Muscle_Skeletal	enet	-9.1879	4e-20
ACOT4/ACOT6	rs111511359	GTExv8.ALL.Skin_Sun_Exposed_Lower_leg	lasso	9.18445	4.14e-20	RIOX1	HGNC:20968
ACOT4/ACOT6	rs111511359	GTExv8.ALL.Brain_Hippocampus	enet	9.1275	7.01e-20	NT5CP2	HGNC:20047
ACOT4/ACOT6	rs111511359	GTExv8.ALL.Liver	enet	9.0952	9.44e-20	HEATR4	HGNC:16761
ACOT4/ACOT6	rs111511359	GTExv8.ALL.Brain_Cerebellar_Hemisphere	enet	9.01377	1.99e-19	NT5CP2	HGNC:20047
ACOT4/ACOT6	rs111511359	GTExv8.ALL.Brain_Hypothalamus	susie	8.99569	2.35e-19	ACOT2	HGNC:18431
ACOT4/ACOT6	rs111511359	GTExv8.ALL.Esophagus_Gastroesophageal_Junction	susie	8.9488	3.59e-19	PSEN1	HGNC:9508
ACOT4/ACOT6	rs111511359	GTExv8.ALL.Colon_Transverse	susie	8.94583	3.69e-19	ACOT2	HGNC:18431
ACOT4/ACOT6	rs111511359	GTExv8.ALL.Brain_Cortex	enet	8.9417	3.83e-19	ACOT1	HGNC:33128
ACOT4/ACOT6	rs111511359	GTExv8.ALL.Thyroid	enet	-8.91856	4.72e-19
ACOT4/ACOT6	rs111511359	GTExv8.ALL.Lung	enet	8.91189	5.02e-19	HEATR4	HGNC:16761
ACOT4/ACOT6	rs111511359	GTExv8.ALL.Brain_Anterior_cingulate_cortex_BA24	enet	8.8863	6.32e-19	ACOT1	HGNC:33128
ACOT4/ACOT6	rs111511359	GTExv8.ALL.Stomach	enet	8.8557	8.32e-19	PAPLN-AS1	HGNC:55451
ACOT4/ACOT6	rs111511359	GTExv8.ALL.Skin_Sun_Exposed_Lower_leg	susie	8.80077	1.36e-18	HEATR4	HGNC:16761
ACOT4/ACOT6	rs111511359	GTExv8.ALL.Brain_Cerebellar_Hemisphere	enet	-8.68004	3.96e-18
ACOT4/ACOT6	rs111511359	GTExv8.ALL.Artery_Aorta	enet	8.64099	5.57e-18	HEATR4	HGNC:16761
ACOT4/ACOT6	rs111511359	GTExv8.ALL.Spleen	lasso	8.5771	9.73e-18
ACOT4/ACOT6	rs111511359	GTExv8.ALL.Esophagus_Mucosa	enet	-8.50909	1.75e-17
ACOT4/ACOT6	rs111511359	GTExv8.ALL.Spleen	top1	8.5068	1.79e-17	HEATR4	HGNC:16761
ACOT4/ACOT6	rs111511359	GTExv8.ALL.Brain_Hippocampus	top1	8.5068	1.79e-17
ACOT4/ACOT6	rs111511359	GTExv8.ALL.Testis	top1	-8.47789	2.29e-17	PAPLN-AS1	HGNC:55451
ACOT4/ACOT6	rs111511359	GTExv8.ALL.Ovary	susie	8.43164	3.41e-17	HEATR4	HGNC:16761
ACOT4/ACOT6	rs111511359	GTExv8.ALL.Esophagus_Gastroesophageal_Junction	enet	8.3717	5.68e-17	ACOT2	HGNC:18431
ACOT4/ACOT6	rs111511359	GTExv8.ALL.Uterus	susie	8.362	6.17e-17
ACOT4/ACOT6	rs111511359	GTExv8.ALL.Esophagus_Muscularis	enet	8.35211	6.71e-17	HEATR4	HGNC:16761
ACOT4/ACOT6	rs111511359	GTExv8.ALL.Testis	lasso	-8.32508	8.43e-17	NUMB	HGNC:8060
ACOT4/ACOT6	rs111511359	GTExv8.ALL.Uterus	susie	8.3242	8.49e-17	HEATR4	HGNC:16761
ACOT4/ACOT6	rs111511359	GTExv8.ALL.Esophagus_Gastroesophageal_Junction	susie	8.321	8.72e-17
ACOT4/ACOT6	rs111511359	GTExv8.ALL.Nerve_Tibial	enet	-8.31641	9.07e-17
ACOT4/ACOT6	rs111511359	GTExv8.ALL.Thyroid	susie	8.31541	9.14e-17
ACOT4/ACOT6	rs111511359	GTExv8.ALL.Lung	enet	-8.30382	1.01e-16
ACOT4/ACOT6	rs111511359	GTExv8.ALL.Brain_Anterior_cingulate_cortex_BA24	enet	8.2958	1.08e-16
ACOT4/ACOT6	rs111511359	GTExv8.ALL.Whole_Blood	susie	8.28957	1.14e-16	PAPLN	HGNC:19262
ACOT4/ACOT6	rs111511359	GTExv8.ALL.Brain_Frontal_Cortex_BA9	susie	8.2442	1.66e-16	NT5CP2	HGNC:20047
ACOT4/ACOT6	rs111511359	GTExv8.ALL.Heart_Atrial_Appendage	susie	8.22898	1.89e-16
ACOT4/ACOT6	rs111511359	GTExv8.ALL.Colon_Sigmoid	enet	8.22862	1.89e-16	ACOT2	HGNC:18431
ACOT4/ACOT6	rs111511359	GTExv8.ALL.Brain_Cerebellar_Hemisphere	susie	8.20458	2.31e-16
ACOT4/ACOT6	rs111511359	GTExv8.ALL.Brain_Putamen_basal_ganglia	enet	8.20251	2.35e-16
ACOT4/ACOT6	rs111511359	GTExv8.ALL.Brain_Anterior_cingulate_cortex_BA24	susie	8.1871	2.68e-16	ACOT2	HGNC:18431
ACOT4/ACOT6	rs111511359	GTExv8.ALL.Adipose_Subcutaneous	enet	-8.1723	3.03e-16
ACOT4/ACOT6	rs111511359	GTExv8.ALL.Adipose_Visceral_Omentum	susie	8.1374	4.04e-16	ACOT2	HGNC:18431
ACOT4/ACOT6	rs111511359	GTExv8.ALL.Brain_Frontal_Cortex_BA9	susie	8.1063	5.22e-16
ACOT4/ACOT6	rs111511359	GTExv8.ALL.Testis	enet	8.06843	7.12e-16	NT5CP2	HGNC:20047
ACOT4/ACOT6	rs111511359	GTExv8.ALL.Brain_Nucleus_accumbens_basal_ganglia	enet	8.05788	7.76e-16
ACOT4/ACOT6	rs111511359	GTExv8.ALL.Muscle_Skeletal	susie	8.0572	7.81e-16
ACOT4/ACOT6	rs111511359	GTExv8.ALL.Brain_Cortex	enet	8.057	7.82e-16	NT5CP2	HGNC:20047
ACOT4/ACOT6	rs111511359	GTExv8.ALL.Artery_Tibial	susie	8.02947	9.79e-16	HEATR4	HGNC:16761
ACOT4/ACOT6	rs111511359	GTExv8.ALL.Brain_Cerebellum	susie	8.00529	1.19e-15	NT5CP2	HGNC:20047
ACOT4/ACOT6	rs111511359	GTExv8.ALL.Artery_Tibial	susie	7.964	1.67e-15
ACOT4/ACOT6	rs111511359	GTExv8.ALL.Lung	susie	7.89272	2.96e-15
ACOT4/ACOT6	rs111511359	GTExv8.ALL.Skin_Sun_Exposed_Lower_leg	enet	7.87532	3.4e-15
ACOT4/ACOT6	rs111511359	GTExv8.ALL.Brain_Nucleus_accumbens_basal_ganglia	enet	7.85587	3.97e-15	NT5CP2	HGNC:20047
ACOT4/ACOT6	rs111511359	GTExv8.ALL.Brain_Hypothalamus	enet	7.83124	4.83e-15
ACOT4/ACOT6	rs111511359	GTExv8.ALL.Minor_Salivary_Gland	enet	7.8251	5.07e-15
ACOT4/ACOT6	rs111511359	GTExv8.ALL.Esophagus_Muscularis	susie	7.81739	5.39e-15
ACOT4/ACOT6	rs111511359	GTExv8.ALL.Nerve_Tibial	enet	7.78083	7.2e-15
ACOT4/ACOT6	rs111511359	GTExv8.ALL.Brain_Caudate_basal_ganglia	enet	7.77655	7.45e-15
ACOT4/ACOT6	rs111511359	GTExv8.ALL.Brain_Cortex	enet	7.7549	8.84e-15
ACOT4/ACOT6	rs111511359	GTExv8.ALL.Artery_Aorta	enet	7.69615	1.4e-14	ACOT2	HGNC:18431
ACOT4/ACOT6	rs111511359	GTExv8.ALL.Nerve_Tibial	susie	-7.66676	1.76e-14
ACOT4/ACOT6	rs111511359	GTExv8.ALL.Artery_Tibial	enet	7.64897	2.03e-14	ACOT2	HGNC:18431
ACOT4/ACOT6	rs111511359	GTExv8.ALL.Brain_Frontal_Cortex_BA9	susie	-7.644	2.11e-14	ACOT4	HGNC:19748
ACOT4/ACOT6	rs111511359	GTExv8.ALL.Ovary	enet	7.61609	2.61e-14	NT5CP2	HGNC:20047
ACOT4/ACOT6	rs111511359	GTExv8.ALL.Heart_Left_Ventricle	enet	7.5533	4.24e-14
ACOT4/ACOT6	rs111511359	GTExv8.ALL.Adrenal_Gland	enet	7.5475	4.44e-14	NT5CP2	HGNC:20047
ACOT4/ACOT6	rs111511359	GTExv8.ALL.Breast_Mammary_Tissue	susie	7.53659	4.82e-14	HEATR4	HGNC:16761
ACOT4/ACOT6	rs111511359	GTExv8.ALL.Brain_Frontal_Cortex_BA9	enet	7.5271	5.19e-14	ACOT1	HGNC:33128
ACOT4/ACOT6	rs111511359	GTExv8.ALL.Brain_Caudate_basal_ganglia	enet	7.47183	7.91e-14	ACOT1	HGNC:33128
ACOT4/ACOT6	rs111511359	GTExv8.ALL.Ovary	susie	7.43216	1.07e-13
ACOT4/ACOT6	rs111511359	GTExv8.ALL.Testis	enet	7.431	1.08e-13
ACOT4/ACOT6	rs111511359	GTExv8.ALL.Brain_Anterior_cingulate_cortex_BA24	top1	7.4221	1.15e-13
ACOT4/ACOT6	rs111511359	GTExv8.ALL.Brain_Cerebellum	top1	7.42211	1.15e-13	ACOT2	HGNC:18431
ACOT4/ACOT6	rs111511359	GTExv8.ALL.Brain_Hippocampus	top1	7.4221	1.15e-13	ACOT2	HGNC:18431
ACOT4/ACOT6	rs111511359	GTExv8.ALL.Whole_Blood	top1	7.39292	1.44e-13
ACOT4/ACOT6	rs111511359	GTExv8.ALL.Heart_Left_Ventricle	enet	7.3578	1.87e-13	ACOT2	HGNC:18431
ACOT4/ACOT6	rs111511359	GTExv8.ALL.Brain_Cerebellar_Hemisphere	lasso	7.34865	2e-13	ACOT2	HGNC:18431
ACOT4/ACOT6	rs111511359	GTExv8.ALL.Brain_Nucleus_accumbens_basal_ganglia	enet	7.318	2.52e-13	ACOT1	HGNC:33128
ACOT4/ACOT6	rs111511359	GTExv8.ALL.Liver	susie	7.3066	2.74e-13	PSEN1	HGNC:9508
ACOT4/ACOT6	rs111511359	GTExv8.ALL.Esophagus_Mucosa	susie	7.28305	3.26e-13	HEATR4	HGNC:16761
ACOT4/ACOT6	rs111511359	GTExv8.ALL.Artery_Aorta	enet	7.26072	3.85e-13	RIOX1	HGNC:20968
ACOT4/ACOT6	rs111511359	GTExv8.ALL.Whole_Blood	enet	7.23285	4.73e-13	COQ6	HGNC:20233
ACOT4/ACOT6	rs111511359	GTExv8.ALL.Brain_Cerebellum	enet	-7.22408	5.05e-13
ACOT4/ACOT6	rs111511359	GTExv8.ALL.Artery_Tibial	enet	7.20136	5.96e-13	RIOX1	HGNC:20968
ACOT4/ACOT6	rs111511359	GTExv8.ALL.Lung	enet	7.18689	6.63e-13	ACOT2	HGNC:18431
ACOT4/ACOT6	rs111511359	GTExv8.ALL.Brain_Cortex	susie	-7.1835	6.79e-13	ACOT6	HGNC:33159
ACOT4/ACOT6	rs111511359	GTExv8.ALL.Pancreas	susie	-7.10536	1.2e-12
ACOT4/ACOT6	rs111511359	GTExv8.ALL.Brain_Hypothalamus	enet	7.08087	1.43e-12	NT5CP2	HGNC:20047
ACOT4/ACOT6	rs111511359	GTExv8.ALL.Brain_Putamen_basal_ganglia	enet	7.06121	1.65e-12	NT5CP2	HGNC:20047
ACOT4/ACOT6	rs111511359	GTExv8.ALL.Adrenal_Gland	susie	7.01959	2.23e-12	HEATR4	HGNC:16761
ACOT4/ACOT6	rs111511359	GTExv8.ALL.Artery_Aorta	enet	6.99574	2.64e-12	PAPLN-AS1	HGNC:55451
ACOT4/ACOT6	rs111511359	GTExv8.ALL.Artery_Coronary	susie	6.9896	2.76e-12	PSEN1	HGNC:9508
ACOT4/ACOT6	rs111511359	GTExv8.ALL.Thyroid	enet	6.98213	2.91e-12	NT5CP2	HGNC:20047
ACOT4/ACOT6	rs111511359	GTExv8.ALL.Brain_Nucleus_accumbens_basal_ganglia	susie	-6.98088	2.93e-12	ACOT6	HGNC:33159
ACOT4/ACOT6	rs111511359	GTExv8.ALL.Artery_Aorta	enet	6.97209	3.12e-12	ACOT1	HGNC:33128
ACOT4/ACOT6	rs111511359	GTExv8.ALL.Brain_Hippocampus	susie	-6.9138	4.72e-12	ACOT6	HGNC:33159
ACOT4/ACOT6	rs111511359	GTExv8.ALL.Minor_Salivary_Gland	enet	6.8803	5.97e-12	HEATR4	HGNC:16761
ACOT4/ACOT6	rs111511359	GTExv8.ALL.Brain_Hypothalamus	enet	6.87664	6.13e-12	ACOT1	HGNC:33128
ACOT4/ACOT6	rs111511359	GTExv8.ALL.Brain_Putamen_basal_ganglia	enet	6.86037	6.87e-12	ACOT1	HGNC:33128
ACOT4/ACOT6	rs111511359	GTExv8.ALL.Testis	lasso	-6.84651	7.57e-12
ACOT4/ACOT6	rs111511359	GTExv8.ALL.Artery_Aorta	top1	6.83193	8.38e-12	PSEN1	HGNC:9508
ACOT4/ACOT6	rs111511359	GTExv8.ALL.Breast_Mammary_Tissue	susie	-6.78881	1.13e-11
ACOT4/ACOT6	rs111511359	GTExv8.ALL.Brain_Anterior_cingulate_cortex_BA24	top1	-6.7764	1.23e-11	ACOT6	HGNC:33159
ACOT4/ACOT6	rs111511359	GTExv8.ALL.Brain_Frontal_Cortex_BA9	top1	-6.7764	1.23e-11	ACOT6	HGNC:33159
ACOT4/ACOT6	rs111511359	GTExv8.ALL.Brain_Putamen_basal_ganglia	top1	-6.77644	1.23e-11	ACOT6	HGNC:33159
ACOT4/ACOT6	rs111511359	GTExv8.ALL.Testis	enet	-6.76325	1.35e-11	PAPLN	HGNC:19262
ACOT4/ACOT6	rs111511359	GTExv8.ALL.Brain_Cerebellar_Hemisphere	lasso	6.72704	1.73e-11	NUMB	HGNC:8060
ACOT4/ACOT6	rs111511359	GTExv8.ALL.Artery_Aorta	enet	6.71106	1.93e-11
ACOT4/ACOT6	rs111511359	GTExv8.ALL.Thyroid	enet	6.70518	2.01e-11	ACOT2	HGNC:18431
ACOT4/ACOT6	rs111511359	GTExv8.ALL.Prostate	enet	6.69676	2.13e-11
ACOT4/ACOT6	rs111511359	GTExv8.ALL.Muscle_Skeletal	susie	-6.6748	2.48e-11	ACOT1	HGNC:33128
ACOT4/ACOT6	rs111511359	GTExv8.ALL.Brain_Spinal_cord_cervical_c-1	susie	6.67122	2.54e-11	NT5CP2	HGNC:20047
ACOT4/ACOT6	rs111511359	GTExv8.ALL.Adipose_Subcutaneous	lasso	6.65834	2.77e-11	HEATR4	HGNC:16761
ACOT4/ACOT6	rs111511359	GTExv8.ALL.Adipose_Visceral_Omentum	enet	-6.6348	3.25e-11
ACOT4/ACOT6	rs111511359	GTExv8.ALL.Nerve_Tibial	enet	6.61393	3.74e-11	HEATR4	HGNC:16761
ACOT4/ACOT6	rs111511359	GTExv8.ALL.Heart_Atrial_Appendage	enet	6.56722	5.13e-11	PSEN1	HGNC:9508
ACOT4/ACOT6	rs111511359	GTExv8.ALL.Breast_Mammary_Tissue	enet	6.53322	6.44e-11
ACOT4/ACOT6	rs111511359	GTExv8.ALL.Testis	enet	6.5231	6.89e-11	ACOT2	HGNC:18431
ACOT4/ACOT6	rs111511359	GTExv8.ALL.Nerve_Tibial	enet	6.51477	7.28e-11
ACOT4/ACOT6	rs111511359	GTExv8.ALL.Brain_Cerebellum	lasso	6.46666	1e-10	NUMB	HGNC:8060
ACOT4/ACOT6	rs111511359	GTExv8.ALL.Artery_Aorta	enet	-6.43512	1.23e-10
ACOT4/ACOT6	rs111511359	GTExv8.ALL.Pituitary	enet	6.4306	1.27e-10	NT5CP2	HGNC:20047
ACOT4/ACOT6	rs111511359	GTExv8.ALL.Pancreas	enet	-6.4101	1.45e-10
ACOT4/ACOT6	rs111511359	GTExv8.ALL.Pancreas	enet	6.40959	1.46e-10	HEATR4	HGNC:16761
ACOT4/ACOT6	rs111511359	GTExv8.ALL.Skin_Not_Sun_Exposed_Suprapubic	susie	6.4022	1.53e-10
ACOT4/ACOT6	rs111511359	GTExv8.ALL.Esophagus_Muscularis	enet	-6.38664	1.7e-10
ACOT4/ACOT6	rs111511359	GTExv8.ALL.Brain_Amygdala	enet	6.3284	2.48e-10	ACOT1	HGNC:33128
ACOT4/ACOT6	rs111511359	GTExv8.ALL.Esophagus_Gastroesophageal_Junction	lasso	6.3065	2.85e-10	HEATR4	HGNC:16761
ACOT4/ACOT6	rs111511359	GTExv8.ALL.Cells_EBV-transformed_lymphocytes	susie	6.2987	3e-10	ACOT4	HGNC:19748
ACOT4/ACOT6	rs111511359	GTExv8.ALL.Esophagus_Muscularis	enet	6.17016	6.82e-10	PAPLN-AS1	HGNC:55451
ACOT4/ACOT6	rs111511359	GTExv8.ALL.Colon_Sigmoid	enet	6.16249	7.16e-10
ACOT4/ACOT6	rs111511359	GTExv8.ALL.Liver	lasso	6.1382	8.35e-10
ACOT4/ACOT6	rs111511359	GTExv8.ALL.Brain_Caudate_basal_ganglia	enet	6.11962	9.38e-10	NT5CP2	HGNC:20047
ACOT4/ACOT6	rs111511359	GTExv8.ALL.Adrenal_Gland	enet	6.09017	1.13e-09	ACOT2	HGNC:18431
ACOT4/ACOT6	rs111511359	GTExv8.ALL.Adipose_Subcutaneous	enet	-6.03284	1.61e-09
ACOT4/ACOT6	rs111511359	GTExv8.ALL.Cells_EBV-transformed_lymphocytes	susie	-6.0217	1.73e-09	ACOT1	HGNC:33128
ACOT4/ACOT6	rs111511359	GTExv8.ALL.Colon_Sigmoid	top1	6.02174	1.73e-09	HEATR4	HGNC:16761
ACOT4/ACOT6	rs111511359	GTExv8.ALL.Adipose_Subcutaneous	susie	6.00136	1.96e-09
ACOT4/ACOT6	rs111511359	GTExv8.ALL.Small_Intestine_Terminal_Ileum	enet	5.9831	2.19e-09
ACOT4/ACOT6	rs111511359	GTExv8.ALL.Pancreas	enet	5.93785	2.89e-09	ACOT2	HGNC:18431
ACOT4/ACOT6	rs111511359	GTExv8.ALL.Whole_Blood	susie	-5.93395	2.96e-09	ACOT1	HGNC:33128
ACOT4/ACOT6	rs111511359	GTExv8.ALL.Nerve_Tibial	enet	5.93393	2.96e-09	ACOT2	HGNC:18431
ACOT4/ACOT6	rs111511359	GTExv8.ALL.Minor_Salivary_Gland	susie	5.8848	3.99e-09	ACOT4	HGNC:19748
ACOT4/ACOT6	rs111511359	GTExv8.ALL.Heart_Atrial_Appendage	top1	5.86185	4.58e-09	PAPLN-AS1	HGNC:55451
ACOT4/ACOT6	rs111511359	GTExv8.ALL.Muscle_Skeletal	enet	5.8586	4.67e-09	HEATR4	HGNC:16761
ACOT4/ACOT6	rs111511359	GTExv8.ALL.Colon_Transverse	enet	-5.85848	4.67e-09
ACOT4/ACOT6	rs111511359	GTExv8.ALL.Breast_Mammary_Tissue	enet	-5.85623	4.73e-09
ACOT4/ACOT6	rs111511359	GTExv8.ALL.Nerve_Tibial	lasso	-5.85161	4.87e-09	NUMB	HGNC:8060
ACOT4/ACOT6	rs111511359	GTExv8.ALL.Brain_Cerebellar_Hemisphere	susie	5.81529	6.05e-09	PSEN1	HGNC:9508
ACOT4/ACOT6	rs111511359	GTExv8.ALL.Skin_Not_Sun_Exposed_Suprapubic	susie	5.74824	9.02e-09	PSEN1	HGNC:9508
ACOT4/ACOT6	rs111511359	GTExv8.ALL.Testis	susie	5.74342	9.28e-09	ACOT4	HGNC:19748
ACOT4/ACOT6	rs111511359	GTExv8.ALL.Lung	susie	5.74276	9.31e-09	PAPLN-AS1	HGNC:55451
ACOT4/ACOT6	rs111511359	GTExv8.ALL.Breast_Mammary_Tissue	enet	5.71426	1.1e-08	ACOT2	HGNC:18431
ACOT4/ACOT6	rs111511359	GTExv8.ALL.Esophagus_Mucosa	lasso	5.67118	1.42e-08	PSEN1	HGNC:9508
ACOT4/ACOT6	rs111511359	GTExv8.ALL.Colon_Sigmoid	susie	5.65278	1.58e-08	PAPLN-AS1	HGNC:55451
ACOT4/ACOT6	rs111511359	GTExv8.ALL.Pituitary	enet	5.6459	1.64e-08
ACOT4/ACOT6	rs111511359	GTExv8.ALL.Artery_Coronary	enet	5.6149	1.97e-08	PAPLN-AS1	HGNC:55451
ACOT4/ACOT6	rs111511359	GTExv8.ALL.Skin_Not_Sun_Exposed_Suprapubic	enet	5.56169	2.67e-08	ACOT1	HGNC:33128
ACOT4/ACOT6	rs111511359	GTExv8.ALL.Brain_Substantia_nigra	lasso	5.5542	2.79e-08	ACOT1	HGNC:33128
ACOT4/ACOT6	rs111511359	GTExv8.ALL.Artery_Tibial	enet	-5.51884	3.41e-08
ACOT4/ACOT6	rs111511359	GTExv8.ALL.Brain_Caudate_basal_ganglia	susie	-5.51668	3.45e-08	ACOT6	HGNC:33159
ACOT4/ACOT6	rs111511359	GTExv8.ALL.Prostate	enet	-5.51104	3.57e-08
ACOT4/ACOT6	rs111511359	GTExv8.ALL.Colon_Sigmoid	enet	-5.49155	3.98e-08
ACOT4/ACOT6	rs111511359	GTExv8.ALL.Nerve_Tibial	enet	-5.48767	4.07e-08
ACOT4/ACOT6	rs111511359	GTExv8.ALL.Minor_Salivary_Gland	enet	5.4605	4.75e-08	PSEN1	HGNC:9508
ACOT4/ACOT6	rs111511359	GTExv8.ALL.Whole_Blood	enet	-5.45332	4.94e-08
ACOT4/ACOT6	rs111511359	GTExv8.ALL.Artery_Tibial	enet	5.44653	5.14e-08	ACOT1	HGNC:33128
ACOT4/ACOT6	rs111511359	GTExv8.ALL.Artery_Tibial	top1	5.43465	5.49e-08	PAPLN-AS1	HGNC:55451
ACOT4/ACOT6	rs111511359	GTExv8.ALL.Kidney_Cortex	lasso	5.416	6.09e-08	ACOT1	HGNC:33128
ACOT4/ACOT6	rs111511359	GTExv8.ALL.Adipose_Subcutaneous	enet	5.39007	7.04e-08	ACOT2	HGNC:18431
ACOT4/ACOT6	rs111511359	GTExv8.ALL.Small_Intestine_Terminal_Ileum	enet	-5.3733	7.73e-08
ACOT4/ACOT6	rs111511359	GTExv8.ALL.Esophagus_Gastroesophageal_Junction	enet	-5.3586	8.39e-08
ACOT4/ACOT6	rs111511359	GTExv8.ALL.Heart_Atrial_Appendage	enet	5.35453	8.58e-08	ACOT2	HGNC:18431
ACOT4/ACOT6	rs111511359	GTExv8.ALL.Brain_Anterior_cingulate_cortex_BA24	top1	5.3281	9.92e-08	ACOT4	HGNC:19748
ACOT4/ACOT6	rs111511359	GTExv8.ALL.Ovary	top1	5.3281	9.92e-08	ACOT4	HGNC:19748
ACOT4/ACOT6	rs111511359	GTExv8.ALL.Adipose_Visceral_Omentum	top1	5.3281	9.92e-08	ACOT4	HGNC:19748
ACOT4/ACOT6	rs111511359	GTExv8.ALL.Lung	top1	5.3281	9.92e-08	ACOT4	HGNC:19748
ACOT4/ACOT6	rs111511359	GTExv8.ALL.Prostate	top1	5.3281	9.92e-08	ACOT4	HGNC:19748
ACOT4/ACOT6	rs111511359	GTExv8.ALL.Pituitary	top1	5.3281	9.92e-08	ACOT4	HGNC:19748
ACOT4/ACOT6	rs111511359	GTExv8.ALL.Liver	top1	-5.3281	9.92e-08
ACOT4/ACOT6	rs111511359	GTExv8.ALL.Brain_Amygdala	top1	5.3281	9.92e-08	ACOT4	HGNC:19748
ACOT4/ACOT6	rs111511359	GTExv8.ALL.Small_Intestine_Terminal_Ileum	top1	5.3281	9.92e-08	ACOT4	HGNC:19748
ACOT4/ACOT6	rs111511359	GTExv8.ALL.Pancreas	lasso	5.32102	1.03e-07	PAPLN-AS1	HGNC:55451
ACOT4/ACOT6	rs111511359	GTExv8.ALL.Testis	enet	5.29768	1.17e-07	PSEN1	HGNC:9508
ACOT4/ACOT6	rs111511359	GTExv8.ALL.Artery_Tibial	enet	-5.27797	1.31e-07
ACOT4/ACOT6	rs111511359	GTExv8.ALL.Brain_Frontal_Cortex_BA9	lasso	-5.2742	1.33e-07
ACOT4/ACOT6	rs111511359	GTExv8.ALL.Adipose_Subcutaneous	susie	5.27513	1.33e-07	RIOX1	HGNC:20968
ACOT4/ACOT6	rs111511359	GTExv8.ALL.Brain_Hypothalamus	susie	-5.24578	1.56e-07
ACOT4/ACOT6	rs111511359	GTExv8.ALL.Colon_Transverse	susie	5.24564	1.56e-07	ACOT4	HGNC:19748
ACOT4/ACOT6	rs111511359	GTExv8.ALL.Spleen	enet	5.2449	1.56e-07	PSEN1	HGNC:9508
ACOT4/ACOT6	rs111511359	GTExv8.ALL.Artery_Tibial	susie	5.22283	1.76e-07	PSEN1	HGNC:9508
ACOT4/ACOT6	rs111511359	GTExv8.ALL.Whole_Blood	enet	5.21046	1.88e-07	ACOT4	HGNC:19748
ACOT4/ACOT6	rs111511359	GTExv8.ALL.Colon_Transverse	susie	-5.13505	2.82e-07
ACOT4/ACOT6	rs111511359	GTExv8.ALL.Adipose_Subcutaneous	enet	-5.1332	2.85e-07	PAPLN	HGNC:19262
ACOT4/ACOT6	rs111511359	GTExv8.ALL.Stomach	susie	5.1244	2.98e-07	HEATR4	HGNC:16761
ACOT4/ACOT6	rs111511359	GTExv8.ALL.Lung	susie	5.11532	3.13e-07	PSEN1	HGNC:9508
ACOT4/ACOT6	rs111511359	GTExv8.ALL.Spleen	susie	-5.1046	3.32e-07	RIOX1	HGNC:20968
ACOT4/ACOT6	rs111511359	GTExv8.ALL.Adipose_Visceral_Omentum	enet	-5.0991	3.41e-07
ACOT4/ACOT6	rs111511359	GTExv8.ALL.Lung	enet	-5.093	3.52e-07
ACOT4/ACOT6	rs111511359	GTExv8.ALL.Brain_Spinal_cord_cervical_c-1	enet	-5.0852	3.67e-07
ACOT4/ACOT6	rs111511359	GTExv8.ALL.Muscle_Skeletal	lasso	5.0643	4.1e-07	PSEN1	HGNC:9508
ACOT4/ACOT6	rs111511359	GTExv8.ALL.Nerve_Tibial	enet	5.05855	4.22e-07	RIOX1	HGNC:20968
ACOT4/ACOT6	rs111511359	GTExv8.ALL.Skin_Sun_Exposed_Lower_leg	enet	5.04263	4.59e-07	ACOT2	HGNC:18431
ACOT4/ACOT6	rs111511359	GTExv8.ALL.Heart_Left_Ventricle	enet	-5.0391	4.68e-07	ACOT1	HGNC:33128
ACOT4/ACOT6	rs111511359	GTExv8.ALL.Heart_Left_Ventricle	top1	-5.0313	4.87e-07
ACOT4/ACOT6	rs111511359	GTExv8.ALL.Adrenal_Gland	top1	5.03127	4.87e-07	ACOT4	HGNC:19748
ACOT4/ACOT6	rs111511359	GTExv8.ALL.Stomach	top1	5.0313	4.87e-07	ACOT4	HGNC:19748
ACOT4/ACOT6	rs111511359	GTExv8.ALL.Brain_Hypothalamus	top1	5.03127	4.87e-07	ACOT4	HGNC:19748
ACOT4/ACOT6	rs111511359	GTExv8.ALL.Vagina	susie	5.0276	4.97e-07	PAPLN-AS1	HGNC:55451
ACOT4/ACOT6	rs111511359	GTExv8.ALL.Skin_Sun_Exposed_Lower_leg	susie	-5.02427	5.05e-07
ACOT4/ACOT6	rs111511359	GTExv8.ALL.Heart_Left_Ventricle	enet	-4.9892	6.06e-07
ACOT4/ACOT6	rs111511359	GTExv8.ALL.Liver	susie	-4.9768	6.46e-07
ACOT4/ACOT6	rs111511359	GTExv8.ALL.Vagina	enet	4.9699	6.7e-07
ACOT4/ACOT6	rs111511359	GTExv8.ALL.Artery_Aorta	susie	-4.96568	6.85e-07
ACOT4/ACOT6	rs111511359	GTExv8.ALL.Breast_Mammary_Tissue	susie	4.94987	7.43e-07	PAPLN-AS1	HGNC:55451
ACOT4/ACOT6	rs111511359	GTExv8.ALL.Skin_Not_Sun_Exposed_Suprapubic	susie	-4.93988	7.82e-07
ACOT4/ACOT6	rs111511359	GTExv8.ALL.Heart_Atrial_Appendage	enet	-4.93767	7.91e-07
ACOT4/ACOT6	rs111511359	GTExv8.ALL.Skin_Sun_Exposed_Lower_leg	top1	4.93459	8.03e-07	PSEN1	HGNC:9508
ACOT4/ACOT6	rs111511359	GTExv8.ALL.Prostate	enet	-4.9239	8.48e-07
ACOT4/ACOT6	rs111511359	GTExv8.ALL.Brain_Amygdala	susie	-4.924	8.48e-07
ACOT4/ACOT6	rs111511359	GTExv8.ALL.Adipose_Visceral_Omentum	susie	4.9105	9.09e-07	PSEN1	HGNC:9508
ACOT4/ACOT6	rs111511359	GTExv8.ALL.Breast_Mammary_Tissue	susie	4.90986	9.11e-07	RIOX1	HGNC:20968
ACOT4/ACOT6	rs111511359	GTExv8.ALL.Uterus	lasso	4.9077	9.21e-07	ACOT1	HGNC:33128
ACOT4/ACOT6	rs111511359	GTExv8.ALL.Uterus	lasso	-4.8823	1.05e-06
ACOT4/ACOT6	rs111511359	GTExv8.ALL.Brain_Spinal_cord_cervical_c-1	enet	-4.86628	1.14e-06
ACOT4/ACOT6	rs111511359	GTExv8.ALL.Artery_Coronary	enet	4.8624	1.16e-06	ACOT1	HGNC:33128
ACOT4/ACOT6	rs111511359	GTExv8.ALL.Thyroid	enet	4.83911	1.3e-06	HEATR4	HGNC:16761
ACOT4/ACOT6	rs111511359	GTExv8.ALL.Brain_Anterior_cingulate_cortex_BA24	susie	-4.7844	1.71e-06
ACOT4/ACOT6	rs111511359	GTExv8.ALL.Brain_Nucleus_accumbens_basal_ganglia	lasso	-4.78428	1.72e-06
ACOT4/ACOT6	rs111511359	GTExv8.ALL.Brain_Hippocampus	susie	-4.7629	1.91e-06
ACOT4/ACOT6	rs111511359	GTExv8.ALL.Ovary	susie	-4.73334	2.21e-06
ACOT4/ACOT6	rs111511359	GTExv8.ALL.Breast_Mammary_Tissue	enet	4.71677	2.4e-06	PSEN1	HGNC:9508
ACOT4/ACOT6	rs111511359	GTExv8.ALL.Brain_Cerebellum	susie	4.69879	2.62e-06	ACOT1	HGNC:33128
ACOT4/ACOT6	rs111511359	GTExv8.ALL.Thyroid	susie	-4.69285	2.69e-06
ACOT4/ACOT6	rs111511359	GTExv8.ALL.Thyroid	enet	4.63938	3.49e-06	PSEN1	HGNC:9508
ACOT4/ACOT6	rs111511359	GTExv8.ALL.Brain_Cortex	enet	-4.6349	3.57e-06
ACOT4/ACOT6	rs111511359	GTExv8.ALL.Artery_Coronary	susie	-4.6045	4.13e-06
ACOT4/ACOT6	rs111511359	GTExv8.ALL.Adrenal_Gland	susie	-4.59874	4.25e-06
ACOT4/ACOT6	rs111511359	GTExv8.ALL.Colon_Sigmoid	top1	4.59114	4.41e-06	PAPLN	HGNC:19262
ACAD11	rs111910466	GTExv8.ALL.Lung	top1	-9.90599	3.92e-23	ACAD11	HGNC:30211
ACAD11	rs111910466	GTExv8.ALL.Esophagus_Muscularis	top1	-9.90599	3.92e-23	ACAD11	HGNC:30211
ACAD11	rs111910466	GTExv8.ALL.Testis	top1	-9.90599	3.92e-23	ACAD11	HGNC:30211
ACAD11	rs111910466	GTExv8.ALL.Adipose_Subcutaneous	top1	-9.90599	3.92e-23	ACAD11	HGNC:30211
ACAD11	rs111910466	GTExv8.ALL.Esophagus_Mucosa	top1	-9.90599	3.92e-23	ACAD11	HGNC:30211
ACAD11	rs111910466	GTExv8.ALL.Esophagus_Gastroesophageal_Junction	top1	-9.90599	3.92e-23	ACAD11	HGNC:30211
ACAD11	rs111910466	GTExv8.ALL.Muscle_Skeletal	top1	-9.90599	3.92e-23	ACAD11	HGNC:30211
ACAD11	rs111910466	GTExv8.ALL.Artery_Tibial	susie	-9.77	1.51e-22	ACAD11	HGNC:30211
ACAD11	rs111910466	GTExv8.ALL.Thyroid	enet	-8.79116	1.48e-18	ACAD11	HGNC:30211
ACAD11	rs111910466	GTExv8.ALL.Breast_Mammary_Tissue	enet	-8.1574	3.42e-16	ACAD11	HGNC:30211
ACAD11	rs111910466	GTExv8.ALL.Skin_Sun_Exposed_Lower_leg	susie	-7.52549	5.25e-14	ACAD11	HGNC:30211
ACAD11	rs111910466	GTExv8.ALL.Skin_Not_Sun_Exposed_Suprapubic	enet	-7.40648	1.3e-13	ACAD11	HGNC:30211
ACAD11	rs111910466	GTExv8.ALL.Artery_Coronary	enet	-6.62962	3.37e-11	ACAD11	HGNC:30211
ACAD11	rs111910466	GTExv8.ALL.Whole_Blood	enet	-6.38178	1.75e-10	ACAD11	HGNC:30211
ACAD11	rs111910466	GTExv8.ALL.Skin_Not_Sun_Exposed_Suprapubic	enet	-6.3224	2.58e-10	NPHP3	HGNC:7907
ACAD11	rs111910466	GTExv8.ALL.Adipose_Visceral_Omentum	enet	-6.28118	3.36e-10	ACAD11	HGNC:30211
ACAD11	rs111910466	GTExv8.ALL.Colon_Sigmoid	top1	-5.55003	2.86e-08	DNAJC13	HGNC:30343
ACAD11	rs111910466	GTExv8.ALL.Lung	enet	-5.50436	3.71e-08	NPHP3	HGNC:7907
ACAD11	rs111910466	GTExv8.ALL.Prostate	lasso	-5.32947	9.85e-08	NPHP3	HGNC:7907
ACAD11	rs111910466	GTExv8.ALL.Skin_Sun_Exposed_Lower_leg	susie	5.2426	1.58e-07	ACKR4	HGNC:1611
ACAD11	rs111910466	GTExv8.ALL.Skin_Sun_Exposed_Lower_leg	enet	-5.17934	2.23e-07	NPHP3	HGNC:7907
ACAD11	rs111910466	GTExv8.ALL.Heart_Atrial_Appendage	enet	-5.06509	4.08e-07	NPHP3	HGNC:7907
ACAD11	rs111910466	GTExv8.ALL.Pancreas	enet	-4.82092	1.43e-06	ACAD11	HGNC:30211
ACAD11	rs111910466	GTExv8.ALL.Brain_Anterior_cingulate_cortex_BA24	enet	4.77905	1.76e-06	ACP3	HGNC:125
ACOT1/ACOT2	rs11626972	GTExv8.ALL.Artery_Tibial	enet	7.84476	4.34e-15	ACOT1	HGNC:33128
ACOT1/ACOT2	rs11626972	GTExv8.ALL.Brain_Hypothalamus	enet	7.82845	4.94e-15	ACOT1	HGNC:33128
ACOT1/ACOT2	rs11626972	GTExv8.ALL.Esophagus_Mucosa	susie	7.72429	1.12e-14	HEATR4	HGNC:16761
ACOT1/ACOT2	rs11626972	GTExv8.ALL.Brain_Nucleus_accumbens_basal_ganglia	enet	7.68315	1.55e-14	ACOT1	HGNC:33128
ACOT1/ACOT2	rs11626972	GTExv8.ALL.Brain_Cerebellar_Hemisphere	enet	7.68241	1.56e-14	NT5CP2	HGNC:20047
ACOT1/ACOT2	rs11626972	GTExv8.ALL.Brain_Putamen_basal_ganglia	enet	7.65634	1.91e-14	ACOT1	HGNC:33128
ACOT1/ACOT2	rs11626972	GTExv8.ALL.Brain_Amygdala	enet	7.6339	2.28e-14	ACOT1	HGNC:33128
ACOT1/ACOT2	rs11626972	GTExv8.ALL.Brain_Cortex	enet	7.6239	2.46e-14	ACOT1	HGNC:33128
ACOT1/ACOT2	rs11626972	GTExv8.ALL.Brain_Caudate_basal_ganglia	enet	7.5424	4.61e-14	ACOT1	HGNC:33128
ACOT1/ACOT2	rs11626972	GTExv8.ALL.Brain_Nucleus_accumbens_basal_ganglia	enet	7.47083	7.97e-14	NT5CP2	HGNC:20047
ACOT1/ACOT2	rs11626972	GTExv8.ALL.Stomach	susie	7.46794	8.15e-14	HEATR4	HGNC:16761
ACOT1/ACOT2	rs11626972	GTExv8.ALL.Brain_Anterior_cingulate_cortex_BA24	enet	7.45962	8.68e-14	ACOT1	HGNC:33128
ACOT1/ACOT2	rs11626972	GTExv8.ALL.Brain_Putamen_basal_ganglia	enet	7.45459	9.01e-14	NT5CP2	HGNC:20047
ACOT1/ACOT2	rs11626972	GTExv8.ALL.Brain_Hippocampus	enet	7.45121	9.25e-14	NT5CP2	HGNC:20047
ACOT1/ACOT2	rs11626972	GTExv8.ALL.Brain_Frontal_Cortex_BA9	enet	7.4362	1.04e-13	ACOT1	HGNC:33128
ACOT1/ACOT2	rs11626972	GTExv8.ALL.Artery_Tibial	enet	7.34826	2.01e-13	RIOX1	HGNC:20968
ACOT1/ACOT2	rs11626972	GTExv8.ALL.Brain_Caudate_basal_ganglia	enet	7.33509	2.22e-13	NT5CP2	HGNC:20047
ACOT1/ACOT2	rs11626972	GTExv8.ALL.Artery_Coronary	enet	7.3338	2.24e-13	ACOT1	HGNC:33128
ACOT1/ACOT2	rs11626972	GTExv8.ALL.Brain_Anterior_cingulate_cortex_BA24	enet	7.3122	2.63e-13	NT5CP2	HGNC:20047
ACOT1/ACOT2	rs11626972	GTExv8.ALL.Liver	enet	7.31168	2.64e-13	HEATR4	HGNC:16761
ACOT1/ACOT2	rs11626972	GTExv8.ALL.Brain_Cortex	enet	7.29979	2.88e-13	NT5CP2	HGNC:20047
ACOT1/ACOT2	rs11626972	GTExv8.ALL.Artery_Aorta	enet	7.21345	5.46e-13	ACOT1	HGNC:33128
ACOT1/ACOT2	rs11626972	GTExv8.ALL.Brain_Cerebellum	susie	7.19329	6.33e-13	NT5CP2	HGNC:20047
ACOT1/ACOT2	rs11626972	GTExv8.ALL.Brain_Cortex	enet	7.15805	8.18e-13
ACOT1/ACOT2	rs11626972	GTExv8.ALL.Testis	enet	7.02665	2.12e-12	ACOT1	HGNC:33128
ACOT1/ACOT2	rs11626972	GTExv8.ALL.Skin_Sun_Exposed_Lower_leg	enet	7.01895	2.24e-12	ACOT1	HGNC:33128
ACOT1/ACOT2	rs11626972	GTExv8.ALL.Skin_Sun_Exposed_Lower_leg	susie	7.0123	2.34e-12	HEATR4	HGNC:16761
ACOT1/ACOT2	rs11626972	GTExv8.ALL.Small_Intestine_Terminal_Ileum	enet	6.9829	2.89e-12	HEATR4	HGNC:16761
ACOT1/ACOT2	rs11626972	GTExv8.ALL.Brain_Cerebellum	enet	6.89374	5.43e-12
ACOT1/ACOT2	rs11626972	GTExv8.ALL.Colon_Transverse	enet	6.82369	8.87e-12
ACOT1/ACOT2	rs11626972	GTExv8.ALL.Heart_Left_Ventricle	enet	6.82	9.07e-12	HEATR4	HGNC:16761
ACOT1/ACOT2	rs11626972	GTExv8.ALL.Brain_Cerebellar_Hemisphere	susie	6.80019	1.04e-11
ACOT1/ACOT2	rs11626972	GTExv8.ALL.Brain_Frontal_Cortex_BA9	susie	6.7794	1.21e-11	NT5CP2	HGNC:20047
ACOT1/ACOT2	rs11626972	GTExv8.ALL.Esophagus_Gastroesophageal_Junction	susie	6.7643	1.34e-11
ACOT1/ACOT2	rs11626972	GTExv8.ALL.Brain_Putamen_basal_ganglia	enet	6.73988	1.59e-11
ACOT1/ACOT2	rs11626972	GTExv8.ALL.Muscle_Skeletal	susie	6.7398	1.59e-11
ACOT1/ACOT2	rs11626972	GTExv8.ALL.Heart_Atrial_Appendage	susie	6.73735	1.61e-11
ACOT1/ACOT2	rs11626972	GTExv8.ALL.Brain_Frontal_Cortex_BA9	susie	6.7328	1.66e-11
ACOT1/ACOT2	rs11626972	GTExv8.ALL.Kidney_Cortex	lasso	6.6978	2.12e-11	ACOT1	HGNC:33128
ACOT1/ACOT2	rs11626972	GTExv8.ALL.Uterus	susie	6.687	2.28e-11
ACOT1/ACOT2	rs11626972	GTExv8.ALL.Esophagus_Mucosa	enet	6.68341	2.33e-11	ACOT1	HGNC:33128
ACOT1/ACOT2	rs11626972	GTExv8.ALL.Testis	enet	6.66772	2.6e-11
ACOT1/ACOT2	rs11626972	GTExv8.ALL.Colon_Transverse	enet	6.6663	2.62e-11	HEATR4	HGNC:16761
ACOT1/ACOT2	rs11626972	GTExv8.ALL.Brain_Nucleus_accumbens_basal_ganglia	enet	6.66162	2.71e-11
ACOT1/ACOT2	rs11626972	GTExv8.ALL.Lung	susie	6.60183	4.06e-11
ACOT1/ACOT2	rs11626972	GTExv8.ALL.Liver	enet	6.57618	4.83e-11	ACOT2	HGNC:18431
ACOT1/ACOT2	rs11626972	GTExv8.ALL.Lung	enet	6.53701	6.28e-11	ACOT1	HGNC:33128
ACOT1/ACOT2	rs11626972	GTExv8.ALL.Uterus	susie	6.5128	7.37e-11	HEATR4	HGNC:16761
ACOT1/ACOT2	rs11626972	GTExv8.ALL.Artery_Tibial	susie	6.50136	7.96e-11
ACOT1/ACOT2	rs11626972	GTExv8.ALL.Skin_Not_Sun_Exposed_Suprapubic	susie	6.49712	8.19e-11	HEATR4	HGNC:16761
ACOT1/ACOT2	rs11626972	GTExv8.ALL.Liver	enet	6.44999	1.12e-10	ACOT1	HGNC:33128
ACOT1/ACOT2	rs11626972	GTExv8.ALL.Skin_Sun_Exposed_Lower_leg	enet	6.43937	1.2e-10
ACOT1/ACOT2	rs11626972	GTExv8.ALL.Brain_Amygdala	enet	6.4312	1.27e-10	ACOT2	HGNC:18431
ACOT1/ACOT2	rs11626972	GTExv8.ALL.Testis	enet	6.41695	1.39e-10	NT5CP2	HGNC:20047
ACOT1/ACOT2	rs11626972	GTExv8.ALL.Testis	enet	6.40128	1.54e-10	HEATR4	HGNC:16761
ACOT1/ACOT2	rs11626972	GTExv8.ALL.Esophagus_Muscularis	susie	6.37353	1.85e-10
ACOT1/ACOT2	rs11626972	GTExv8.ALL.Brain_Hypothalamus	enet	6.33021	2.45e-10	NT5CP2	HGNC:20047
ACOT1/ACOT2	rs11626972	GTExv8.ALL.Brain_Putamen_basal_ganglia	enet	6.32285	2.57e-10	ACOT2	HGNC:18431
ACOT1/ACOT2	rs11626972	GTExv8.ALL.Thyroid	susie	6.31519	2.7e-10
ACOT1/ACOT2	rs11626972	GTExv8.ALL.Nerve_Tibial	enet	6.30225	2.93e-10
ACOT1/ACOT2	rs11626972	GTExv8.ALL.Minor_Salivary_Gland	enet	6.29982	2.98e-10
ACOT1/ACOT2	rs11626972	GTExv8.ALL.Brain_Nucleus_accumbens_basal_ganglia	enet	6.29916	2.99e-10	ACOT2	HGNC:18431
ACOT1/ACOT2	rs11626972	GTExv8.ALL.Adipose_Subcutaneous	enet	6.28743	3.23e-10	ACOT1	HGNC:33128
ACOT1/ACOT2	rs11626972	GTExv8.ALL.Colon_Sigmoid	enet	6.28641	3.25e-10
ACOT1/ACOT2	rs11626972	GTExv8.ALL.Ovary	susie	6.24363	4.28e-10
ACOT1/ACOT2	rs11626972	GTExv8.ALL.Adrenal_Gland	enet	6.23517	4.51e-10	ACOT1	HGNC:33128
ACOT1/ACOT2	rs11626972	GTExv8.ALL.Skin_Not_Sun_Exposed_Suprapubic	enet	6.21086	5.27e-10	ACOT1	HGNC:33128
ACOT1/ACOT2	rs11626972	GTExv8.ALL.Artery_Tibial	susie	6.20506	5.47e-10	HEATR4	HGNC:16761
ACOT1/ACOT2	rs11626972	GTExv8.ALL.Prostate	enet	6.18151	6.35e-10
ACOT1/ACOT2	rs11626972	GTExv8.ALL.Heart_Left_Ventricle	enet	6.17	6.77e-10
ACOT1/ACOT2	rs11626972	GTExv8.ALL.Nerve_Tibial	enet	6.16804	6.91e-10
ACOT1/ACOT2	rs11626972	GTExv8.ALL.Skin_Not_Sun_Exposed_Suprapubic	susie	6.15423	7.54e-10
ACOT1/ACOT2	rs11626972	GTExv8.ALL.Esophagus_Muscularis	enet	6.10976	9.98e-10	ACOT1	HGNC:33128
ACOT1/ACOT2	rs11626972	GTExv8.ALL.Brain_Anterior_cingulate_cortex_BA24	enet	6.10665	1.02e-09
ACOT1/ACOT2	rs11626972	GTExv8.ALL.Thyroid	enet	6.09776	1.08e-09	NT5CP2	HGNC:20047
ACOT1/ACOT2	rs11626972	GTExv8.ALL.Lung	enet	6.02675	1.67e-09	HEATR4	HGNC:16761
ACOT1/ACOT2	rs11626972	GTExv8.ALL.Breast_Mammary_Tissue	enet	6.0256	1.68e-09	ACOT1	HGNC:33128
ACOT1/ACOT2	rs11626972	GTExv8.ALL.Esophagus_Gastroesophageal_Junction	enet	6.0137	1.81e-09	ACOT2	HGNC:18431
ACOT1/ACOT2	rs11626972	GTExv8.ALL.Pituitary	enet	6.01014	1.85e-09	NT5CP2	HGNC:20047
ACOT1/ACOT2	rs11626972	GTExv8.ALL.Nerve_Tibial	enet	5.99252	2.07e-09	HEATR4	HGNC:16761
ACOT1/ACOT2	rs11626972	GTExv8.ALL.Adipose_Subcutaneous	susie	5.98988	2.1e-09
ACOT1/ACOT2	rs11626972	GTExv8.ALL.Minor_Salivary_Gland	enet	5.93999	2.85e-09	HEATR4	HGNC:16761
ACOT1/ACOT2	rs11626972	GTExv8.ALL.Brain_Hypothalamus	enet	5.90692	3.49e-09
ACOT1/ACOT2	rs11626972	GTExv8.ALL.Brain_Substantia_nigra	lasso	5.9056	3.51e-09	ACOT1	HGNC:33128
ACOT1/ACOT2	rs11626972	GTExv8.ALL.Spleen	enet	5.89913	3.65e-09	ACOT2	HGNC:18431
ACOT1/ACOT2	rs11626972	GTExv8.ALL.Artery_Aorta	enet	5.77872	7.53e-09	RIOX1	HGNC:20968
ACOT1/ACOT2	rs11626972	GTExv8.ALL.Artery_Aorta	enet	5.75526	8.65e-09
ACOT1/ACOT2	rs11626972	GTExv8.ALL.Esophagus_Mucosa	susie	5.73774	9.59e-09	ACOT2	HGNC:18431
ACOT1/ACOT2	rs11626972	GTExv8.ALL.Nerve_Tibial	enet	5.73576	9.71e-09	ACOT1	HGNC:33128
ACOT1/ACOT2	rs11626972	GTExv8.ALL.Lung	enet	5.72992	1e-08	ACOT2	HGNC:18431
ACOT1/ACOT2	rs11626972	GTExv8.ALL.Colon_Transverse	enet	5.68276	1.33e-08	ACOT1	HGNC:33128
ACOT1/ACOT2	rs11626972	GTExv8.ALL.Artery_Aorta	enet	5.67066	1.42e-08	HEATR4	HGNC:16761
ACOT1/ACOT2	rs11626972	GTExv8.ALL.Esophagus_Muscularis	susie	5.63653	1.74e-08	ACOT2	HGNC:18431
ACOT1/ACOT2	rs11626972	GTExv8.ALL.Breast_Mammary_Tissue	enet	5.636	1.74e-08
ACOT1/ACOT2	rs11626972	GTExv8.ALL.Spleen	lasso	5.5701	2.55e-08
ACOT1/ACOT2	rs11626972	GTExv8.ALL.Pituitary	enet	5.55506	2.78e-08
ACOT1/ACOT2	rs11626972	GTExv8.ALL.Ovary	enet	5.54398	2.96e-08	NT5CP2	HGNC:20047
ACOT1/ACOT2	rs11626972	GTExv8.ALL.Vagina	enet	5.54115	3e-08	HEATR4	HGNC:16761
ACOT1/ACOT2	rs11626972	GTExv8.ALL.Breast_Mammary_Tissue	susie	5.5229	3.34e-08	HEATR4	HGNC:16761
ACOT1/ACOT2	rs11626972	GTExv8.ALL.Brain_Caudate_basal_ganglia	enet	5.50792	3.63e-08
ACOT1/ACOT2	rs11626972	GTExv8.ALL.Colon_Transverse	susie	5.4406	5.31e-08	ACOT2	HGNC:18431
ACOT1/ACOT2	rs11626972	GTExv8.ALL.Pancreas	enet	5.43108	5.6e-08	ACOT2	HGNC:18431
ACOT1/ACOT2	rs11626972	GTExv8.ALL.Adrenal_Gland	enet	5.41018	6.3e-08	NT5CP2	HGNC:20047
ACOT1/ACOT2	rs11626972	GTExv8.ALL.Small_Intestine_Terminal_Ileum	enet	5.382	7.37e-08
ACOT1/ACOT2	rs11626972	GTExv8.ALL.Brain_Hippocampus	top1	5.36997	7.87e-08
ACOT1/ACOT2	rs11626972	GTExv8.ALL.Spleen	top1	5.36997	7.87e-08	HEATR4	HGNC:16761
ACOT1/ACOT2	rs11626972	GTExv8.ALL.Adrenal_Gland	enet	5.35976	8.33e-08	ACOT2	HGNC:18431
ACOT1/ACOT2	rs11626972	GTExv8.ALL.Muscle_Skeletal	enet	5.29623	1.18e-07	HEATR4	HGNC:16761
ACOT1/ACOT2	rs11626972	GTExv8.ALL.Esophagus_Gastroesophageal_Junction	top1	5.2928	1.2e-07	DNAL1	HGNC:23247
ACOT1/ACOT2	rs11626972	GTExv8.ALL.Spleen	top1	-5.29276	1.2e-07	NUMB	HGNC:8060
ACOT1/ACOT2	rs11626972	GTExv8.ALL.Colon_Sigmoid	top1	5.29276	1.2e-07	RIOX1	HGNC:20968
ACOT1/ACOT2	rs11626972	GTExv8.ALL.Artery_Coronary	enet	5.2574	1.46e-07
ACOT1/ACOT2	rs11626972	GTExv8.ALL.Brain_Cerebellar_Hemisphere	susie	5.25486	1.48e-07	ACOT1	HGNC:33128
ACOT1/ACOT2	rs11626972	GTExv8.ALL.Brain_Cerebellum	susie	5.2376	1.63e-07	ACOT1	HGNC:33128
ACOT1/ACOT2	rs11626972	GTExv8.ALL.Brain_Hypothalamus	susie	5.22868	1.71e-07	ACOT2	HGNC:18431
ACOT1/ACOT2	rs11626972	GTExv8.ALL.Colon_Sigmoid	lasso	5.22686	1.72e-07
ACOT1/ACOT2	rs11626972	GTExv8.ALL.Whole_Blood	top1	5.1784	2.24e-07	ACOT2	HGNC:18431
ACOT1/ACOT2	rs11626972	GTExv8.ALL.Brain_Spinal_cord_cervical_c-1	susie	5.1702	2.34e-07	NT5CP2	HGNC:20047
ACOT1/ACOT2	rs11626972	GTExv8.ALL.Liver	enet	5.15295	2.56e-07
ACOT1/ACOT2	rs11626972	GTExv8.ALL.Nerve_Tibial	enet	5.14286	2.71e-07	RIOX1	HGNC:20968
ACOT1/ACOT2	rs11626972	GTExv8.ALL.Stomach	enet	5.11438	3.15e-07	ACOT1	HGNC:33128
ACOT1/ACOT2	rs11626972	GTExv8.ALL.Esophagus_Gastroesophageal_Junction	enet	5.1065	3.28e-07	ACOT1	HGNC:33128
ACOT1/ACOT2	rs11626972	GTExv8.ALL.Small_Intestine_Terminal_Ileum	top1	5.0442	4.55e-07	ACOT1	HGNC:33128
ACOT1/ACOT2	rs11626972	GTExv8.ALL.Brain_Hippocampus	top1	5.04418	4.55e-07	ACOT1	HGNC:33128
ACOT1/ACOT2	rs11626972	GTExv8.ALL.Brain_Spinal_cord_cervical_c-1	top1	5.0442	4.55e-07	ACOT1	HGNC:33128
ACOT1/ACOT2	rs11626972	GTExv8.ALL.Stomach	enet	5.01888	5.2e-07	ACOT2	HGNC:18431
ACOT1/ACOT2	rs11626972	GTExv8.ALL.Liver	lasso	5.01797	5.22e-07
ACOT1/ACOT2	rs11626972	GTExv8.ALL.Colon_Sigmoid	enet	5.0175	5.23e-07	ACOT1	HGNC:33128
ACOT1/ACOT2	rs11626972	GTExv8.ALL.Artery_Tibial	enet	5.00034	5.72e-07	ACOT2	HGNC:18431
ACOT1/ACOT2	rs11626972	GTExv8.ALL.Heart_Left_Ventricle	enet	4.94	7.71e-07	ACOT2	HGNC:18431
ACOT1/ACOT2	rs11626972	GTExv8.ALL.Minor_Salivary_Gland	lasso	4.85468	1.21e-06	ACOT1	HGNC:33128
ACOT1/ACOT2	rs11626972	GTExv8.ALL.Colon_Sigmoid	enet	4.84867	1.24e-06	ACOT2	HGNC:18431
ACOT1/ACOT2	rs11626972	GTExv8.ALL.Brain_Caudate_basal_ganglia	susie	4.79801	1.6e-06	ACOT2	HGNC:18431
ACOT1/ACOT2	rs11626972	GTExv8.ALL.Brain_Cerebellum	enet	4.77527	1.79e-06
ACOT1/ACOT2	rs11626972	GTExv8.ALL.Brain_Cortex	enet	4.77054	1.84e-06	ACOT2	HGNC:18431
ACOT1/ACOT2	rs11626972	GTExv8.ALL.Vagina	enet	4.75703	1.96e-06
ACOT1/ACOT2	rs11626972	GTExv8.ALL.Brain_Substantia_nigra	enet	4.7319	2.22e-06
ACOT1/ACOT2	rs11626972	GTExv8.ALL.Liver	top1	4.65654	3.22e-06	ACOT4	HGNC:19748
ACOT1/ACOT2	rs11626972	GTExv8.ALL.Ovary	top1	4.65654	3.22e-06	ACOT1	HGNC:33128
ACOT1/ACOT2	rs11626972	GTExv8.ALL.Esophagus_Muscularis	enet	4.65539	3.23e-06	HEATR4	HGNC:16761
ACOT1/ACOT2	rs11626972	GTExv8.ALL.Brain_Frontal_Cortex_BA9	enet	4.6461	3.38e-06	ACOT2	HGNC:18431
TTC27	rs12614750	GTExv8.ALL.Pituitary	enet	7.75755	8.66e-15	SLC30A6-DT	HGNC:55203
TTC27	rs12614750	GTExv8.ALL.Testis	enet	6.84535	7.63e-12	SLC30A6-DT	HGNC:55203
TTC27	rs12614750	GTExv8.ALL.Nerve_Tibial	enet	6.28129	3.36e-10	SLC30A6-DT	HGNC:55203
TTC27	rs12614750	GTExv8.ALL.Skin_Not_Sun_Exposed_Suprapubic	enet	-6.23193	4.61e-10	YIPF4	HGNC:28145
TTC27	rs12614750	GTExv8.ALL.Brain_Nucleus_accumbens_basal_ganglia	enet	5.95785	2.56e-09
TTC27	rs12614750	GTExv8.ALL.Thyroid	susie	5.8709	4.33e-09	SLC30A6-DT	HGNC:55203
TTC27	rs12614750	GTExv8.ALL.Lung	susie	5.83645	5.33e-09	SLC30A6-DT	HGNC:55203
TTC27	rs12614750	GTExv8.ALL.Brain_Cortex	susie	5.76352	8.24e-09	NLRC4	HGNC:16412
TTC27	rs12614750	GTExv8.ALL.Esophagus_Gastroesophageal_Junction	susie	5.70142	1.19e-08	NLRC4	HGNC:16412
TTC27	rs12614750	GTExv8.ALL.Skin_Sun_Exposed_Lower_leg	susie	5.68731	1.29e-08	NLRC4	HGNC:16412
TTC27	rs12614750	GTExv8.ALL.Adrenal_Gland	enet	5.47094	4.48e-08
TTC27	rs12614750	GTExv8.ALL.Artery_Tibial	susie	5.37681	7.58e-08	SLC30A6-DT	HGNC:55203
TTC27	rs12614750	GTExv8.ALL.Esophagus_Mucosa	top1	5.30556	1.12e-07	SLC30A6-DT	HGNC:55203
TTC27	rs12614750	GTExv8.ALL.Breast_Mammary_Tissue	susie	5.26	1.42e-07	SLC30A6-DT	HGNC:55203
TTC27	rs12614750	GTExv8.ALL.Colon_Sigmoid	top1	5.24773	1.54e-07	SLC30A6-DT	HGNC:55203
TTC27	rs12614750	GTExv8.ALL.Testis	susie	5.24438	1.57e-07	NLRC4	HGNC:16412
TTC27	rs12614750	GTExv8.ALL.Esophagus_Muscularis	top1	5.20927	1.9e-07	SLC30A6-DT	HGNC:55203
TTC27	rs12614750	GTExv8.ALL.Brain_Frontal_Cortex_BA9	lasso	-5.1905	2.1e-07
TTC27	rs12614750	GTExv8.ALL.Skin_Sun_Exposed_Lower_leg	lasso	5.16329	2.43e-07	SLC30A6-DT	HGNC:55203
TTC27	rs12614750	GTExv8.ALL.Adipose_Visceral_Omentum	susie	5.12563	2.97e-07	SLC30A6-DT	HGNC:55203
TTC27	rs12614750	GTExv8.ALL.Adipose_Subcutaneous	lasso	5.12405	2.99e-07	SLC30A6-DT	HGNC:55203
TTC27	rs12614750	GTExv8.ALL.Esophagus_Mucosa	enet	-5.09157	3.55e-07	SLC30A6	HGNC:19305
TTC27	rs12614750	GTExv8.ALL.Brain_Cerebellar_Hemisphere	top1	5.05939	4.21e-07
TTC27	rs12614750	GTExv8.ALL.Whole_Blood	enet	4.97688	6.46e-07	SLC30A6-DT	HGNC:55203
TTC27	rs12614750	GTExv8.ALL.Liver	lasso	-4.94852	7.48e-07	SLC30A6	HGNC:19305
TTC27	rs12614750	GTExv8.ALL.Stomach	top1	-4.87315	1.1e-06	SLC30A6	HGNC:19305
TTC27	rs12614750	GTExv8.ALL.Heart_Left_Ventricle	top1	-4.87315	1.1e-06	SLC30A6	HGNC:19305
TTC27	rs12614750	GTExv8.ALL.Pituitary	lasso	4.85979	1.18e-06
TTC27	rs12614750	GTExv8.ALL.Adrenal_Gland	susie	-4.83518	1.33e-06	TTC27	HGNC:25986
TTC27	rs12614750	GTExv8.ALL.Esophagus_Gastroesophageal_Junction	susie	4.72497	2.3e-06
TTC27	rs12614750	GTExv8.ALL.Cells_EBV-transformed_lymphocytes	lasso	4.6932	2.69e-06	SLC30A6-DT	HGNC:55203
TTC27	rs12614750	GTExv8.ALL.Adipose_Subcutaneous	susie	4.67784	2.9e-06
TTC27	rs12614750	GTExv8.ALL.Artery_Aorta	susie	4.63504	3.57e-06
TTC27	rs12614750	GTExv8.ALL.Thyroid	susie	4.62447	3.76e-06
TTC27	rs12614750	GTExv8.ALL.Esophagus_Muscularis	susie	4.62094	3.82e-06
TTC27	rs12614750	GTExv8.ALL.Colon_Transverse	top1	4.6187	3.86e-06
TTC27	rs12614750	GTExv8.ALL.Brain_Cortex	susie	4.61488	3.93e-06	YIPF4	HGNC:28145
TTC27	rs12614750	GTExv8.ALL.Esophagus_Gastroesophageal_Junction	top1	-4.59097	4.41e-06	SLC30A6	HGNC:19305
TTC27	rs12614750	GTExv8.ALL.Artery_Coronary	enet	-4.59015	4.43e-06	TTC27	HGNC:25986
CYP2C18	rs12773884	GTExv8.ALL.Esophagus_Mucosa	susie	-13.3008	2.29e-40	MTND4P19	HGNC:42206
CYP2C18	rs12773884	GTExv8.ALL.Esophagus_Mucosa	susie	-13.2961	2.44e-40	RPL7AP52	HGNC:36233
CYP2C18	rs12773884	GTExv8.ALL.Stomach	susie	-13.2752	3.22e-40	MTND4P19	HGNC:42206
CYP2C18	rs12773884	GTExv8.ALL.Liver	top1	-13.2574	4.09e-40	MTND4P19	HGNC:42206
CYP2C18	rs12773884	GTExv8.ALL.Esophagus_Mucosa	susie	-12.6762	8.01e-37	CYP2C19	HGNC:2621
CYP2C18	rs12773884	GTExv8.ALL.Vagina	susie	-12.5294	5.16e-36	MTND4P19	HGNC:42206
CYP2C18	rs12773884	GTExv8.ALL.Liver	susie	-12.2051	2.92e-34	CYP2C19	HGNC:2621
CYP2C18	rs12773884	GTExv8.ALL.Skin_Not_Sun_Exposed_Suprapubic	lasso	-12.109	9.46e-34	CYP2C19	HGNC:2621
CYP2C18	rs12773884	GTExv8.ALL.Skin_Not_Sun_Exposed_Suprapubic	susie	-12.0125	3.05e-33	MTND4P19	HGNC:42206
CYP2C18	rs12773884	GTExv8.ALL.Vagina	enet	-11.6859	1.51e-31	CYP2C19	HGNC:2621
CYP2C18	rs12773884	GTExv8.ALL.Skin_Sun_Exposed_Lower_leg	susie	-11.5202	1.04e-30	CYP2C19	HGNC:2621
CYP2C18	rs12773884	GTExv8.ALL.Colon_Transverse	enet	9.89897	4.21e-23	MTND4P20	HGNC:42207
CYP2C18	rs12773884	GTExv8.ALL.Stomach	susie	9.78481	1.31e-22	MTND4P20	HGNC:42207
CYP2C18	rs12773884	GTExv8.ALL.Stomach	susie	-8.79377	1.45e-18	CYP2C19	HGNC:2621
CYP2C18	rs12773884	GTExv8.ALL.Testis	susie	8.67904	3.99e-18	TBC1D12	HGNC:29082
CYP2C18	rs12773884	GTExv8.ALL.Stomach	top1	8.4652	2.56e-17	CYP2C9	HGNC:2623
CYP2C18	rs12773884	GTExv8.ALL.Brain_Amygdala	susie	8.29845	1.05e-16	CYP2C8	HGNC:2622
CYP2C18	rs12773884	GTExv8.ALL.Brain_Frontal_Cortex_BA9	lasso	-8.04711	8.48e-16	HELLS	HGNC:4861
CYP2C18	rs12773884	GTExv8.ALL.Nerve_Tibial	enet	-7.53687	4.81e-14	HELLS	HGNC:4861
CYP2C18	rs12773884	GTExv8.ALL.Colon_Transverse	susie	7.5342	4.91e-14	CYP2C9	HGNC:2623
CYP2C18	rs12773884	GTExv8.ALL.Spleen	top1	-7.38718	1.5e-13	TBC1D12	HGNC:29082
CYP2C18	rs12773884	GTExv8.ALL.Muscle_Skeletal	susie	-7.30611	2.75e-13	HELLS	HGNC:4861
CYP2C18	rs12773884	GTExv8.ALL.Skin_Sun_Exposed_Lower_leg	top1	-7.26301	3.79e-13	HELLS	HGNC:4861
CYP2C18	rs12773884	GTExv8.ALL.Adipose_Visceral_Omentum	susie	-7.26231	3.81e-13	HELLS	HGNC:4861
CYP2C18	rs12773884	GTExv8.ALL.Colon_Sigmoid	lasso	7.1673	7.65e-13	NOC3L	HGNC:24034
CYP2C18	rs12773884	GTExv8.ALL.Artery_Tibial	enet	-7.1395	9.37e-13	HELLS	HGNC:4861
CYP2C18	rs12773884	GTExv8.ALL.Colon_Sigmoid	susie	-7.1178	1.1e-12	HELLS	HGNC:4861
CYP2C18	rs12773884	GTExv8.ALL.Brain_Cerebellum	susie	-7.11716	1.1e-12	HELLS	HGNC:4861
CYP2C18	rs12773884	GTExv8.ALL.Breast_Mammary_Tissue	top1	-7.02977	2.07e-12	HELLS	HGNC:4861
CYP2C18	rs12773884	GTExv8.ALL.Colon_Transverse	susie	-7.02614	2.12e-12	HELLS	HGNC:4861
CYP2C18	rs12773884	GTExv8.ALL.Brain_Anterior_cingulate_cortex_BA24	top1	-7.0111	2.36e-12	HELLS	HGNC:4861
CYP2C18	rs12773884	GTExv8.ALL.Pancreas	susie	-6.90687	4.95e-12	HELLS	HGNC:4861
CYP2C18	rs12773884	GTExv8.ALL.Spleen	top1	-6.86162	6.81e-12	HELLS	HGNC:4861
CYP2C18	rs12773884	GTExv8.ALL.Skin_Not_Sun_Exposed_Suprapubic	lasso	-6.83805	8.03e-12	HELLS	HGNC:4861
CYP2C18	rs12773884	GTExv8.ALL.Adipose_Subcutaneous	top1	-6.82266	8.94e-12	HELLS	HGNC:4861
CYP2C18	rs12773884	GTExv8.ALL.Breast_Mammary_Tissue	enet	6.79893	1.05e-11	NOC3L	HGNC:24034
CYP2C18	rs12773884	GTExv8.ALL.Uterus	top1	-6.7364	1.62e-11	HELLS	HGNC:4861
CYP2C18	rs12773884	GTExv8.ALL.Adrenal_Gland	top1	-6.73639	1.62e-11	HELLS	HGNC:4861
CYP2C18	rs12773884	GTExv8.ALL.Adipose_Visceral_Omentum	enet	-6.62254	3.53e-11	PLCE1-AS1	HGNC:45193
CYP2C18	rs12773884	GTExv8.ALL.Brain_Cerebellar_Hemisphere	top1	-6.49239	8.45e-11	HELLS	HGNC:4861
CYP2C18	rs12773884	GTExv8.ALL.Heart_Left_Ventricle	lasso	6.38663	1.7e-10	NOC3L	HGNC:24034
CYP2C18	rs12773884	GTExv8.ALL.Artery_Aorta	top1	-6.03654	1.57e-09	HELLS	HGNC:4861
CYP2C18	rs12773884	GTExv8.ALL.Minor_Salivary_Gland	susie	6.03524	1.59e-09	NOC3L	HGNC:24034
CYP2C18	rs12773884	GTExv8.ALL.Brain_Amygdala	lasso	5.87732	4.17e-09	NOC3L	HGNC:24034
CYP2C18	rs12773884	GTExv8.ALL.Whole_Blood	enet	5.65618	1.55e-08	TBC1D12	HGNC:29082
CYP2C18	rs12773884	GTExv8.ALL.Esophagus_Muscularis	susie	-5.62855	1.82e-08	HELLS	HGNC:4861
CYP2C18	rs12773884	GTExv8.ALL.Adrenal_Gland	lasso	5.53332	3.14e-08	NOC3L	HGNC:24034
CYP2C18	rs12773884	GTExv8.ALL.Skin_Not_Sun_Exposed_Suprapubic	lasso	5.5011	3.77e-08
CYP2C18	rs12773884	GTExv8.ALL.Artery_Aorta	enet	5.4753	4.37e-08	NOC3L	HGNC:24034
CYP2C18	rs12773884	GTExv8.ALL.Brain_Hypothalamus	lasso	5.42103	5.93e-08	NOC3L	HGNC:24034
CYP2C18	rs12773884	GTExv8.ALL.Brain_Hippocampus	susie	5.39516	6.85e-08	NOC3L	HGNC:24034
CYP2C18	rs12773884	GTExv8.ALL.Skin_Sun_Exposed_Lower_leg	lasso	5.38491	7.25e-08	NOC3L	HGNC:24034
CYP2C18	rs12773884	GTExv8.ALL.Whole_Blood	susie	-5.35203	8.7e-08	HELLS	HGNC:4861
CYP2C18	rs12773884	GTExv8.ALL.Brain_Spinal_cord_cervical_c-1	susie	5.35054	8.77e-08	TBC1D12	HGNC:29082
CYP2C18	rs12773884	GTExv8.ALL.Pancreas	lasso	5.34874	8.86e-08	NOC3L	HGNC:24034
CYP2C18	rs12773884	GTExv8.ALL.Prostate	top1	5.32254	1.02e-07
CYP2C18	rs12773884	GTExv8.ALL.Prostate	top1	5.32254	1.02e-07	NOC3L	HGNC:24034
CYP2C18	rs12773884	GTExv8.ALL.Thyroid	lasso	-5.30138	1.15e-07	HELLS	HGNC:4861
CYP2C18	rs12773884	GTExv8.ALL.Brain_Anterior_cingulate_cortex_BA24	top1	5.292	1.21e-07	NOC3L	HGNC:24034
CYP2C18	rs12773884	GTExv8.ALL.Colon_Transverse	top1	5.292	1.21e-07
CYP2C18	rs12773884	GTExv8.ALL.Lung	lasso	5.28735	1.24e-07	NOC3L	HGNC:24034
CYP2C18	rs12773884	GTExv8.ALL.Adipose_Subcutaneous	lasso	5.26504	1.4e-07	NOC3L	HGNC:24034
CYP2C18	rs12773884	GTExv8.ALL.Adipose_Subcutaneous	susie	5.25121	1.51e-07	PLCE1-AS1	HGNC:45193
CYP2C18	rs12773884	GTExv8.ALL.Brain_Caudate_basal_ganglia	susie	5.24	1.6e-07	NOC3L	HGNC:24034
CYP2C18	rs12773884	GTExv8.ALL.Whole_Blood	top1	5.2155	1.83e-07	NOC3L	HGNC:24034
CYP2C18	rs12773884	GTExv8.ALL.Lung	susie	5.21488	1.84e-07
CYP2C18	rs12773884	GTExv8.ALL.Artery_Tibial	susie	5.17232	2.31e-07
CYP2C18	rs12773884	GTExv8.ALL.Liver	enet	5.1333	2.85e-07	NOC3L	HGNC:24034
CYP2C18	rs12773884	GTExv8.ALL.Nerve_Tibial	susie	5.08789	3.62e-07
CYP2C18	rs12773884	GTExv8.ALL.Artery_Tibial	enet	5.07152	3.95e-07	NOC3L	HGNC:24034
CYP2C18	rs12773884	GTExv8.ALL.Brain_Cerebellum	top1	5.0495	4.43e-07	NOC3L	HGNC:24034
CYP2C18	rs12773884	GTExv8.ALL.Esophagus_Gastroesophageal_Junction	top1	5.0495	4.43e-07	NOC3L	HGNC:24034
CYP2C18	rs12773884	GTExv8.ALL.Heart_Atrial_Appendage	top1	5.0495	4.43e-07	NOC3L	HGNC:24034
CYP2C18	rs12773884	GTExv8.ALL.Pituitary	lasso	5.03	4.88e-07	NOC3L	HGNC:24034
CYP2C18	rs12773884	GTExv8.ALL.Esophagus_Muscularis	susie	5.01679	5.25e-07	NOC3L	HGNC:24034
CYP2C18	rs12773884	GTExv8.ALL.Spleen	susie	4.9272	8.34e-07	NOC3L	HGNC:24034
CYP2C18	rs12773884	GTExv8.ALL.Skin_Not_Sun_Exposed_Suprapubic	enet	4.91984	8.66e-07	NOC3L	HGNC:24034
CYP2C18	rs12773884	GTExv8.ALL.Nerve_Tibial	enet	4.89248	9.96e-07	NOC3L	HGNC:24034
CYP2C18	rs12773884	GTExv8.ALL.Testis	susie	4.88	1.06e-06
CYP2C18	rs12773884	GTExv8.ALL.Brain_Putamen_basal_ganglia	top1	4.8376	1.31e-06	NOC3L	HGNC:24034
CYP2C18	rs12773884	GTExv8.ALL.Brain_Frontal_Cortex_BA9	top1	4.83755	1.31e-06	NOC3L	HGNC:24034
CYP2C18	rs12773884	GTExv8.ALL.Stomach	susie	4.78623	1.7e-06	NOC3L	HGNC:24034
CYP2C18	rs12773884	GTExv8.ALL.Ovary	enet	-4.74917	2.04e-06	HELLS	HGNC:4861
CYP2C18	rs12773884	GTExv8.ALL.Small_Intestine_Terminal_Ileum	susie	4.68999	2.73e-06	CYP2C18	HGNC:2620
CYP2C18	rs12773884	GTExv8.ALL.Thyroid	lasso	-4.644	3.42e-06	TBC1D12	HGNC:29082
ABCC3	rs12943812	GTExv8.ALL.Whole_Blood	susie	6.8586	6.95e-12	ABCC3	HGNC:54
ABCC3	rs12943812	GTExv8.ALL.Adrenal_Gland	susie	-5.1697	2.34e-07	ANKRD40	HGNC:28233
SLC27A2	rs1365505	GTExv8.ALL.Brain_Cerebellum	top1	-11.5919	4.53e-31	ATP8B4	HGNC:13536
SLC27A2	rs1365505	GTExv8.ALL.Stomach	lasso	-9.80082	1.12e-22	SLC27A2	HGNC:10996
SLC27A2	rs1365505	GTExv8.ALL.Esophagus_Muscularis	lasso	-7.90536	2.67e-15	SLC27A2	HGNC:10996
SLC27A2	rs1365505	GTExv8.ALL.Liver	top1	7.90536	2.67e-15
SLC27A2	rs1365505	GTExv8.ALL.Pituitary	enet	-6.71253	1.91e-11	ATP8B4	HGNC:13536
SLC27A2	rs1365505	GTExv8.ALL.Brain_Cerebellar_Hemisphere	enet	-6.3882	1.68e-10	ATP8B4	HGNC:13536
SLC27A2	rs1365505	GTExv8.ALL.Colon_Transverse	susie	-5.74444	9.22e-09	ATP8B4	HGNC:13536
SLC27A2	rs1365505	GTExv8.ALL.Brain_Cerebellar_Hemisphere	enet	-5.6427	1.67e-08	SLC27A2	HGNC:10996
SLC27A2	rs1365505	GTExv8.ALL.Esophagus_Mucosa	susie	-5.5672	2.59e-08	SLC27A2	HGNC:10996
SLC27A2	rs1365505	GTExv8.ALL.Testis	top1	-5.32264	1.02e-07	HDC	HGNC:4855
SLC27A2	rs1365505	GTExv8.ALL.Vagina	enet	-5.0053	5.58e-07	HDC	HGNC:4855
SLC27A2	rs1365505	GTExv8.ALL.Skin_Sun_Exposed_Lower_leg	susie	-4.84255	1.28e-06	HDC	HGNC:4855
ARPC1A/ARPC1B	rs143524414	GTExv8.ALL.Adrenal_Gland	top1	-9.02352	1.82e-19	CYP3A7	HGNC:2640
ARPC1A/ARPC1B	rs143524414	GTExv8.ALL.Nerve_Tibial	top1	9.02352	1.82e-19	PTCD1	HGNC:22198
ARPC1A/ARPC1B	rs143524414	GTExv8.ALL.Skin_Not_Sun_Exposed_Suprapubic	enet	9.01137	2.03e-19	ZKSCAN5	HGNC:12867
ARPC1A/ARPC1B	rs143524414	GTExv8.ALL.Whole_Blood	susie	7.98689	1.38e-15	ZKSCAN5	HGNC:12867
ARPC1A/ARPC1B	rs143524414	GTExv8.ALL.Lung	enet	7.78748	6.84e-15	TMEM225B	HGNC:53075
ARPC1A/ARPC1B	rs143524414	GTExv8.ALL.Prostate	susie	7.69449	1.42e-14	PTCD1	HGNC:22198
ARPC1A/ARPC1B	rs143524414	GTExv8.ALL.Brain_Cortex	susie	-7.39795	1.38e-13	CPSF4	HGNC:2327
ARPC1A/ARPC1B	rs143524414	GTExv8.ALL.Brain_Caudate_basal_ganglia	top1	7.39396	1.43e-13	TMEM225B	HGNC:53075
ARPC1A/ARPC1B	rs143524414	GTExv8.ALL.Heart_Left_Ventricle	top1	7.38212	1.56e-13	ZKSCAN5	HGNC:12867
ARPC1A/ARPC1B	rs143524414	GTExv8.ALL.Testis	susie	7.37314	1.67e-13	ATP5MF	HGNC:848
ARPC1A/ARPC1B	rs143524414	GTExv8.ALL.Artery_Tibial	susie	7.30491	2.77e-13	ZKSCAN5	HGNC:12867
ARPC1A/ARPC1B	rs143524414	GTExv8.ALL.Brain_Hypothalamus	susie	7.2796	3.35e-13	TMEM225B	HGNC:53075
ARPC1A/ARPC1B	rs143524414	GTExv8.ALL.Pancreas	susie	7.22315	5.08e-13	TMEM225B	HGNC:53075
ARPC1A/ARPC1B	rs143524414	GTExv8.ALL.Ovary	susie	7.2113	5.54e-13	TMEM225B	HGNC:53075
ARPC1A/ARPC1B	rs143524414	GTExv8.ALL.Esophagus_Mucosa	lasso	7.19286	6.34e-13	TMEM225B	HGNC:53075
ARPC1A/ARPC1B	rs143524414	GTExv8.ALL.Lung	susie	7.18724	6.61e-13	ZKSCAN5	HGNC:12867
ARPC1A/ARPC1B	rs143524414	GTExv8.ALL.Pituitary	susie	7.17312	7.33e-13	TMEM225B	HGNC:53075
ARPC1A/ARPC1B	rs143524414	GTExv8.ALL.Artery_Aorta	susie	7.17	7.69e-13	TMEM225B	HGNC:53075
ARPC1A/ARPC1B	rs143524414	GTExv8.ALL.Prostate	susie	7.10688	1.19e-12	TMEM225B	HGNC:53075
ARPC1A/ARPC1B	rs143524414	GTExv8.ALL.Thyroid	enet	7.10636	1.19e-12	TMEM225B	HGNC:53075
ARPC1A/ARPC1B	rs143524414	GTExv8.ALL.Colon_Sigmoid	susie	7.09119	1.33e-12	TMEM225B	HGNC:53075
ARPC1A/ARPC1B	rs143524414	GTExv8.ALL.Stomach	susie	7.06303	1.63e-12	TMEM225B	HGNC:53075
ARPC1A/ARPC1B	rs143524414	GTExv8.ALL.Nerve_Tibial	susie	7.01521	2.3e-12	ZKSCAN5	HGNC:12867
ARPC1A/ARPC1B	rs143524414	GTExv8.ALL.Artery_Tibial	lasso	7.01231	2.34e-12	TMEM225B	HGNC:53075
ARPC1A/ARPC1B	rs143524414	GTExv8.ALL.Heart_Left_Ventricle	lasso	6.99071	2.73e-12	TMEM225B	HGNC:53075
ARPC1A/ARPC1B	rs143524414	GTExv8.ALL.Esophagus_Gastroesophageal_Junction	top1	6.97318	3.1e-12	TMEM225B	HGNC:53075
ARPC1A/ARPC1B	rs143524414	GTExv8.ALL.Breast_Mammary_Tissue	top1	6.97318	3.1e-12	TMEM225B	HGNC:53075
ARPC1A/ARPC1B	rs143524414	GTExv8.ALL.Small_Intestine_Terminal_Ileum	top1	6.97318	3.1e-12	TMEM225B	HGNC:53075
ARPC1A/ARPC1B	rs143524414	GTExv8.ALL.Prostate	top1	6.97318	3.1e-12	ZKSCAN5	HGNC:12867
ARPC1A/ARPC1B	rs143524414	GTExv8.ALL.Uterus	top1	6.97318	3.1e-12	TMEM225B	HGNC:53075
ARPC1A/ARPC1B	rs143524414	GTExv8.ALL.Brain_Hippocampus	top1	6.97318	3.1e-12	TMEM225B	HGNC:53075
ARPC1A/ARPC1B	rs143524414	GTExv8.ALL.Adipose_Visceral_Omentum	top1	-6.97318	3.1e-12	CYP3A7	HGNC:2640
ARPC1A/ARPC1B	rs143524414	GTExv8.ALL.Liver	susie	6.95091	3.63e-12	PTCD1	HGNC:22198
ARPC1A/ARPC1B	rs143524414	GTExv8.ALL.Esophagus_Muscularis	enet	6.82443	8.83e-12	TMEM225B	HGNC:53075
ARPC1A/ARPC1B	rs143524414	GTExv8.ALL.Nerve_Tibial	lasso	6.79582	1.08e-11	TMEM225B	HGNC:53075
ARPC1A/ARPC1B	rs143524414	GTExv8.ALL.Adipose_Visceral_Omentum	susie	6.78498	1.16e-11	TMEM225B	HGNC:53075
ARPC1A/ARPC1B	rs143524414	GTExv8.ALL.Skin_Not_Sun_Exposed_Suprapubic	lasso	6.78119	1.19e-11	TMEM225B	HGNC:53075
ARPC1A/ARPC1B	rs143524414	GTExv8.ALL.Brain_Anterior_cingulate_cortex_BA24	lasso	-6.74101	1.57e-11	ZKSCAN5	HGNC:12867
ARPC1A/ARPC1B	rs143524414	GTExv8.ALL.Muscle_Skeletal	enet	6.59657	4.21e-11	TMEM225B	HGNC:53075
ARPC1A/ARPC1B	rs143524414	GTExv8.ALL.Brain_Anterior_cingulate_cortex_BA24	top1	-6.5951	4.25e-11	CPSF4	HGNC:2327
ARPC1A/ARPC1B	rs143524414	GTExv8.ALL.Adipose_Subcutaneous	susie	6.4951	8.3e-11	PTCD1	HGNC:22198
ARPC1A/ARPC1B	rs143524414	GTExv8.ALL.Colon_Transverse	susie	6.36	2.06e-10	TMEM225B	HGNC:53075
ARPC1A/ARPC1B	rs143524414	GTExv8.ALL.Heart_Atrial_Appendage	enet	6.14534	7.98e-10	TMEM225B	HGNC:53075
ARPC1A/ARPC1B	rs143524414	GTExv8.ALL.Brain_Frontal_Cortex_BA9	lasso	-6.0113	1.84e-09	CPSF4	HGNC:2327
ARPC1A/ARPC1B	rs143524414	GTExv8.ALL.Brain_Putamen_basal_ganglia	susie	-5.94947	2.69e-09	ZKSCAN5	HGNC:12867
ARPC1A/ARPC1B	rs143524414	GTExv8.ALL.Adipose_Subcutaneous	susie	5.85868	4.67e-09	TMEM225B	HGNC:53075
ARPC1A/ARPC1B	rs143524414	GTExv8.ALL.Adipose_Visceral_Omentum	enet	5.84669	5.01e-09	ATP5MF	HGNC:848
ARPC1A/ARPC1B	rs143524414	GTExv8.ALL.Brain_Putamen_basal_ganglia	top1	5.71571	1.09e-08	TMEM225B	HGNC:53075
ARPC1A/ARPC1B	rs143524414	GTExv8.ALL.Skin_Sun_Exposed_Lower_leg	enet	5.65119	1.59e-08	ZKSCAN5	HGNC:12867
ARPC1A/ARPC1B	rs143524414	GTExv8.ALL.Skin_Sun_Exposed_Lower_leg	lasso	5.48244	4.19e-08	TMEM225B	HGNC:53075
ARPC1A/ARPC1B	rs143524414	GTExv8.ALL.Adrenal_Gland	lasso	5.35848	8.39e-08	TMEM225B	HGNC:53075
ARPC1A/ARPC1B	rs143524414	GTExv8.ALL.Adipose_Subcutaneous	lasso	5.30136	1.15e-07	ZKSCAN5	HGNC:12867
ARPC1A/ARPC1B	rs143524414	GTExv8.ALL.Brain_Cortex	susie	5.26537	1.4e-07	PDAP1	HGNC:14634
ARPC1A/ARPC1B	rs143524414	GTExv8.ALL.Vagina	susie	5.1894	2.11e-07	TMEM225B	HGNC:53075
ARPC1A/ARPC1B	rs143524414	GTExv8.ALL.Breast_Mammary_Tissue	susie	4.93147	8.16e-07	ZNF789	HGNC:27801
ARPC1A/ARPC1B	rs143524414	GTExv8.ALL.Whole_Blood	lasso	-4.80818	1.52e-06	CPSF4	HGNC:2327
ARPC1A/ARPC1B	rs143524414	GTExv8.ALL.Heart_Left_Ventricle	susie	4.63633	3.55e-06	ATP5MF	HGNC:848
ADH1A/ADH1B	rs1693458	GTExv8.ALL.Adipose_Visceral_Omentum	susie	-8.18887	2.64e-16	ADH1A	HGNC:249
ADH1A/ADH1B	rs1693458	GTExv8.ALL.Esophagus_Muscularis	susie	-6.57798	4.77e-11	ADH1A	HGNC:249
ADH1A/ADH1B	rs1693458	GTExv8.ALL.Heart_Atrial_Appendage	susie	-6.35605	2.07e-10	ADH1A	HGNC:249
ADH1A/ADH1B	rs1693458	GTExv8.ALL.Skin_Sun_Exposed_Lower_leg	top1	-6.34646	2.2e-10	ADH1A	HGNC:249
ADH1A/ADH1B	rs1693458	GTExv8.ALL.Esophagus_Mucosa	lasso	-6.34646	2.2e-10	ADH1A	HGNC:249
ADH1A/ADH1B	rs1693458	GTExv8.ALL.Breast_Mammary_Tissue	top1	-6.34646	2.2e-10	ADH1A	HGNC:249
ADH1A/ADH1B	rs1693458	GTExv8.ALL.Colon_Transverse	top1	-6.35	2.2e-10	ADH1A	HGNC:249
ADH1A/ADH1B	rs1693458	GTExv8.ALL.Thyroid	top1	-6.3465	2.2e-10	ADH1A	HGNC:249
ADH1A/ADH1B	rs1693458	GTExv8.ALL.Skin_Not_Sun_Exposed_Suprapubic	susie	-6.32907	2.47e-10	ADH1A	HGNC:249
ADH1A/ADH1B	rs1693458	GTExv8.ALL.Artery_Tibial	susie	-6.30087	2.96e-10	ADH1A	HGNC:249
ADH1A/ADH1B	rs1693458	GTExv8.ALL.Artery_Coronary	top1	-6.29297	3.11e-10	ADH1A	HGNC:249
ADH1A/ADH1B	rs1693458	GTExv8.ALL.Nerve_Tibial	top1	-6.29297	3.11e-10	ADH1A	HGNC:249
ADH1A/ADH1B	rs1693458	GTExv8.ALL.Small_Intestine_Terminal_Ileum	top1	-6.29297	3.11e-10	ADH1A	HGNC:249
ADH1A/ADH1B	rs1693458	GTExv8.ALL.Colon_Sigmoid	susie	-6.26868	3.64e-10	ADH1A	HGNC:249
ADH1A/ADH1B	rs1693458	GTExv8.ALL.Lung	susie	-6.23932	4.39e-10	ADH1A	HGNC:249
ADH1A/ADH1B	rs1693458	GTExv8.ALL.Adipose_Subcutaneous	susie	-5.9988	1.99e-09	ADH1A	HGNC:249
ADH1A/ADH1B	rs1693458	GTExv8.ALL.Artery_Aorta	enet	-5.22575	1.73e-07	ADH1A	HGNC:249
ADH1A/ADH1B	rs1693458	GTExv8.ALL.Heart_Left_Ventricle	enet	-5.17584	2.27e-07	ADH1A	HGNC:249
ADH1A/ADH1B	rs1693458	GTExv8.ALL.Muscle_Skeletal	enet	-5.16196	2.44e-07	ADH1A	HGNC:249
FADS1-3	rs174544	GTExv8.ALL.Testis	susie	-31.0841	3.95e-212	FADS1	HGNC:3574
FADS1-3	rs174544	GTExv8.ALL.Brain_Frontal_Cortex_BA9	susie	31.0539	1.01e-211	TMEM258	HGNC:1164
FADS1-3	rs174544	GTExv8.ALL.Brain_Cerebellar_Hemisphere	susie	-30.7	1.16e-206	FADS3	HGNC:3576
FADS1-3	rs174544	GTExv8.ALL.Brain_Frontal_Cortex_BA9	top1	-30.6541	2.33e-206	FADS1	HGNC:3574
FADS1-3	rs174544	GTExv8.ALL.Brain_Cortex	top1	-30.7	2.33e-206	FADS1	HGNC:3574
FADS1-3	rs174544	GTExv8.ALL.Brain_Putamen_basal_ganglia	top1	-30.6541	2.33e-206	FADS1	HGNC:3574
FADS1-3	rs174544	GTExv8.ALL.Stomach	top1	-30.6541	2.33e-206	FADS1	HGNC:3574
FADS1-3	rs174544	GTExv8.ALL.Muscle_Skeletal	top1	-30.6541	2.33e-206	FADS1	HGNC:3574
FADS1-3	rs174544	GTExv8.ALL.Brain_Hippocampus	top1	-30.6541	2.33e-206	FADS1	HGNC:3574
FADS1-3	rs174544	GTExv8.ALL.Brain_Anterior_cingulate_cortex_BA24	top1	-30.7	2.33e-206	FADS1	HGNC:3574
FADS1-3	rs174544	GTExv8.ALL.Lung	top1	-30.6541	2.33e-206	FADS1	HGNC:3574
FADS1-3	rs174544	GTExv8.ALL.Brain_Caudate_basal_ganglia	top1	-30.6541	2.33e-206	FADS1	HGNC:3574
FADS1-3	rs174544	GTExv8.ALL.Nerve_Tibial	top1	-30.6541	2.33e-206	FADS1	HGNC:3574
FADS1-3	rs174544	GTExv8.ALL.Brain_Cerebellum	susie	-30.6	5.29e-206	FADS3	HGNC:3576
FADS1-3	rs174544	GTExv8.ALL.Esophagus_Muscularis	top1	-30.625	5.69e-206	FADS1	HGNC:3574
FADS1-3	rs174544	GTExv8.ALL.Thyroid	top1	-30.625	5.69e-206	FADS1	HGNC:3574
FADS1-3	rs174544	GTExv8.ALL.Brain_Cerebellar_Hemisphere	susie	-30.5	3.16e-204	FADS1	HGNC:3574
FADS1-3	rs174544	GTExv8.ALL.Heart_Atrial_Appendage	top1	30.4	1.21e-203	TMEM258	HGNC:1164
FADS1-3	rs174544	GTExv8.ALL.Esophagus_Gastroesophageal_Junction	susie	-30.1477	1.15e-199	FADS1	HGNC:3574
FADS1-3	rs174544	GTExv8.ALL.Esophagus_Mucosa	lasso	-30.1434	1.31e-199	FADS1	HGNC:3574
FADS1-3	rs174544	GTExv8.ALL.Brain_Cerebellum	lasso	-30.1	2.54e-199	FADS1	HGNC:3574
FADS1-3	rs174544	GTExv8.ALL.Skin_Sun_Exposed_Lower_leg	lasso	29.509	2.21e-191	TMEM258	HGNC:1164
FADS1-3	rs174544	GTExv8.ALL.Colon_Sigmoid	top1	-29.3615	1.7e-189	FADS1	HGNC:3574
FADS1-3	rs174544	GTExv8.ALL.Muscle_Skeletal	susie	29.2338	7.21e-188	TMEM258	HGNC:1164
FADS1-3	rs174544	GTExv8.ALL.Skin_Not_Sun_Exposed_Suprapubic	top1	29.2	2.89e-187	TMEM258	HGNC:1164
FADS1-3	rs174544	GTExv8.ALL.Esophagus_Mucosa	top1	29.1864	2.89e-187	TMEM258	HGNC:1164
FADS1-3	rs174544	GTExv8.ALL.Thyroid	top1	29.1864	2.89e-187	TMEM258	HGNC:1164
FADS1-3	rs174544	GTExv8.ALL.Adipose_Subcutaneous	top1	29.1864	2.89e-187	TMEM258	HGNC:1164
FADS1-3	rs174544	GTExv8.ALL.Nerve_Tibial	top1	29.1864	2.89e-187	TMEM258	HGNC:1164
FADS1-3	rs174544	GTExv8.ALL.Artery_Tibial	top1	29.2	2.89e-187	TMEM258	HGNC:1164
FADS1-3	rs174544	GTExv8.ALL.Colon_Sigmoid	top1	29.1864	2.89e-187	TMEM258	HGNC:1164
FADS1-3	rs174544	GTExv8.ALL.Pancreas	enet	-28.887	1.74e-183	FADS1	HGNC:3574
FADS1-3	rs174544	GTExv8.ALL.Brain_Hypothalamus	susie	-28.8786	2.22e-183	FADS1	HGNC:3574
FADS1-3	rs174544	GTExv8.ALL.Artery_Aorta	susie	28.8501	5.05e-183	TMEM258	HGNC:1164
FADS1-3	rs174544	GTExv8.ALL.Breast_Mammary_Tissue	susie	28.801	2.08e-182	TMEM258	HGNC:1164
FADS1-3	rs174544	GTExv8.ALL.Whole_Blood	lasso	28.7167	2.36e-181	TMEM258	HGNC:1164
FADS1-3	rs174544	GTExv8.ALL.Muscle_Skeletal	susie	-28.6123	4.72e-180	FEN1	HGNC:3650
FADS1-3	rs174544	GTExv8.ALL.Pancreas	lasso	28.4444	5.71e-178	TMEM258	HGNC:1164
FADS1-3	rs174544	GTExv8.ALL.Liver	top1	-28.2	4.2e-175	FADS3	HGNC:3576
FADS1-3	rs174544	GTExv8.ALL.Brain_Putamen_basal_ganglia	top1	28.2117	4.2e-175	TMEM258	HGNC:1164
FADS1-3	rs174544	GTExv8.ALL.Skin_Not_Sun_Exposed_Suprapubic	susie	-28	1.16e-172	FEN1	HGNC:3650
FADS1-3	rs174544	GTExv8.ALL.Heart_Atrial_Appendage	lasso	28	4.2e-172	FADS2	HGNC:3575
FADS1-3	rs174544	GTExv8.ALL.Muscle_Skeletal	enet	27.5901	1.46e-167	FADS2	HGNC:3575
FADS1-3	rs174544	GTExv8.ALL.Liver	top1	-27.6	3.75e-167	FADS1	HGNC:3574
FADS1-3	rs174544	GTExv8.ALL.Uterus	top1	-26.9242	1.14e-159	FADS1	HGNC:3574
FADS1-3	rs174544	GTExv8.ALL.Artery_Tibial	enet	-26.9	7.29e-159	FADS1	HGNC:3574
FADS1-3	rs174544	GTExv8.ALL.Whole_Blood	enet	26.8172	2.04e-158	FADS1	HGNC:3574
FADS1-3	rs174544	GTExv8.ALL.Adipose_Subcutaneous	lasso	-26.7984	3.37e-158	FEN1	HGNC:3650
FADS1-3	rs174544	GTExv8.ALL.Adipose_Subcutaneous	enet	-26.1424	1.2e-150	FADS1	HGNC:3574
FADS1-3	rs174544	GTExv8.ALL.Heart_Left_Ventricle	lasso	25.8	3.27e-147	FADS2	HGNC:3575
FADS1-3	rs174544	GTExv8.ALL.Esophagus_Muscularis	enet	25.5704	3.26e-144	FADS2	HGNC:3575
FADS1-3	rs174544	GTExv8.ALL.Whole_Blood	susie	25.4257	1.31e-142	FADS2	HGNC:3575
FADS1-3	rs174544	GTExv8.ALL.Testis	enet	24.8887	9.86e-137	FADS2	HGNC:3575
FADS1-3	rs174544	GTExv8.ALL.Thyroid	enet	24.1411	9.25e-129	FADS2	HGNC:3575
FADS1-3	rs174544	GTExv8.ALL.Skin_Sun_Exposed_Lower_leg	susie	23.6488	1.21e-123	FADS2	HGNC:3575
FADS1-3	rs174544	GTExv8.ALL.Artery_Tibial	susie	23.3	8.13e-120	FADS2	HGNC:3575
FADS1-3	rs174544	GTExv8.ALL.Stomach	enet	23.1831	6.74e-119	FADS2	HGNC:3575
FADS1-3	rs174544	GTExv8.ALL.Uterus	susie	23.1721	8.7e-119
FADS1-3	rs174544	GTExv8.ALL.Colon_Sigmoid	susie	22.9723	8.83e-117	FADS2	HGNC:3575
FADS1-3	rs174544	GTExv8.ALL.Adipose_Visceral_Omentum	susie	22.9	8.6e-116	FADS2	HGNC:3575
FADS1-3	rs174544	GTExv8.ALL.Pancreas	top1	22.8731	8.61e-116	FADS2	HGNC:3575
FADS1-3	rs174544	GTExv8.ALL.Artery_Aorta	top1	22.8731	8.61e-116	FADS2	HGNC:3575
FADS1-3	rs174544	GTExv8.ALL.Esophagus_Gastroesophageal_Junction	top1	22.8731	8.61e-116	FADS2	HGNC:3575
FADS1-3	rs174544	GTExv8.ALL.Breast_Mammary_Tissue	top1	22.8731	8.61e-116	FADS2	HGNC:3575
FADS1-3	rs174544	GTExv8.ALL.Nerve_Tibial	top1	22.8731	8.61e-116	FADS2	HGNC:3575
FADS1-3	rs174544	GTExv8.ALL.Colon_Transverse	top1	22.8731	8.61e-116	FADS2	HGNC:3575
FADS1-3	rs174544	GTExv8.ALL.Small_Intestine_Terminal_Ileum	top1	22.8731	8.61e-116	FADS2	HGNC:3575
FADS1-3	rs174544	GTExv8.ALL.Spleen	top1	22.9	8.61e-116	FADS2	HGNC:3575
FADS1-3	rs174544	GTExv8.ALL.Ovary	top1	22.8731	8.61e-116	TMEM258	HGNC:1164
FADS1-3	rs174544	GTExv8.ALL.Lung	susie	22.8514	1.41e-115	FADS2	HGNC:3575
FADS1-3	rs174544	GTExv8.ALL.Adipose_Subcutaneous	susie	22.7642	1.04e-114	FADS2	HGNC:3575
FADS1-3	rs174544	GTExv8.ALL.Heart_Left_Ventricle	lasso	-22.1	3.18e-108	FADS1	HGNC:3574
FADS1-3	rs174544	GTExv8.ALL.Cells_EBV-transformed_lymphocytes	susie	21.8591	6.36e-106	FADS2	HGNC:3575
FADS1-3	rs174544	GTExv8.ALL.Esophagus_Mucosa	susie	21.4984	1.61e-102	FADS2	HGNC:3575
FADS1-3	rs174544	GTExv8.ALL.Adipose_Visceral_Omentum	enet	21.3	3.91e-101	TMEM258	HGNC:1164
FADS1-3	rs174544	GTExv8.ALL.Pituitary	enet	20.1806	1.45e-90	FADS2	HGNC:3575
FADS1-3	rs174544	GTExv8.ALL.Brain_Cerebellum	susie	18.4	8.28e-76	PPP1R32	HGNC:28869
FADS1-3	rs174544	GTExv8.ALL.Kidney_Cortex	susie	-15.0148	5.87e-51	MYRF-AS1	HGNC:24506
FADS1-3	rs174544	GTExv8.ALL.Thyroid	enet	14.9178	2.53e-50	MYRF	HGNC:1181
FADS1-3	rs174544	GTExv8.ALL.Brain_Cerebellum	lasso	12.4	1.48e-35	CPSF7	HGNC:30098
FADS1-3	rs174544	GTExv8.ALL.Skin_Not_Sun_Exposed_Suprapubic	lasso	10.4	3.1e-25	FADS3	HGNC:3576
FADS1-3	rs174544	GTExv8.ALL.Esophagus_Mucosa	enet	10.1509	3.28e-24	CPSF7	HGNC:30098
FADS1-3	rs174544	GTExv8.ALL.Adipose_Visceral_Omentum	susie	9.35	8.55e-21	CPSF7	HGNC:30098
FADS1-3	rs174544	GTExv8.ALL.Adrenal_Gland	enet	-9.23339	2.62e-20	FEN1	HGNC:3650
FADS1-3	rs174544	GTExv8.ALL.Esophagus_Mucosa	enet	-9.22888	2.73e-20	DAGLA	HGNC:1165
FADS1-3	rs174544	GTExv8.ALL.Skin_Sun_Exposed_Lower_leg	enet	9.13053	6.82e-20	PPP1R32	HGNC:28869
FADS1-3	rs174544	GTExv8.ALL.Brain_Cerebellar_Hemisphere	enet	-8.74	2.41e-18	FEN1	HGNC:3650
FADS1-3	rs174544	GTExv8.ALL.Brain_Anterior_cingulate_cortex_BA24	susie	-8.65	5.26e-18	SCGB1D2	HGNC:18396
FADS1-3	rs174544	GTExv8.ALL.Liver	susie	-7.63	2.37e-14	MYRF-AS1	HGNC:24506
FADS1-3	rs174544	GTExv8.ALL.Brain_Spinal_cord_cervical_c-1	lasso	7.5943	3.09e-14	TMEM258	HGNC:1164
FADS1-3	rs174544	GTExv8.ALL.Prostate	enet	-7.59324	3.12e-14	SCGB2A1	HGNC:7051
FADS1-3	rs174544	GTExv8.ALL.Spleen	lasso	7.07	1.54e-12	MYRF	HGNC:1181
FADS1-3	rs174544	GTExv8.ALL.Adipose_Subcutaneous	top1	7.03769	1.95e-12	MYRF	HGNC:1181
FADS1-3	rs174544	GTExv8.ALL.Pancreas	top1	-7.0377	1.95e-12	MYRF-AS1	HGNC:24506
FADS1-3	rs174544	GTExv8.ALL.Whole_Blood	top1	7.0377	1.95e-12	MYRF	HGNC:1181
FADS1-3	rs174544	GTExv8.ALL.Nerve_Tibial	susie	6.99049	2.74e-12	MYRF	HGNC:1181
FADS1-3	rs174544	GTExv8.ALL.Esophagus_Mucosa	enet	-6.94004	3.92e-12	MYRF	HGNC:1181
FADS1-3	rs174544	GTExv8.ALL.Whole_Blood	top1	6.8556	7.1e-12	BEST1	HGNC:12703
FADS1-3	rs174544	GTExv8.ALL.Testis	enet	-6.83205	8.37e-12
FADS1-3	rs174544	GTExv8.ALL.Heart_Left_Ventricle	susie	-6.68	2.42e-11	SCGB1D2	HGNC:18396
FADS1-3	rs174544	GTExv8.ALL.Liver	enet	6.41	1.47e-10	MYRF	HGNC:1181
FADS1-3	rs174544	GTExv8.ALL.Breast_Mammary_Tissue	enet	6.3938	1.62e-10	INCENP	HGNC:6058
FADS1-3	rs174544	GTExv8.ALL.Muscle_Skeletal	enet	-6.38333	1.73e-10	SDHAF2	HGNC:26034
FADS1-3	rs174544	GTExv8.ALL.Testis	susie	6.33757	2.33e-10	DAGLA	HGNC:1165
FADS1-3	rs174544	GTExv8.ALL.Artery_Tibial	top1	6.28	3.31e-10	BEST1	HGNC:12703
FADS1-3	rs174544	GTExv8.ALL.Pancreas	enet	5.9131	3.36e-09	DAGLA	HGNC:1165
FADS1-3	rs174544	GTExv8.ALL.Vagina	susie	5.5885	2.29e-08	FTH1	HGNC:3976
FADS1-3	rs174544	GTExv8.ALL.Artery_Coronary	enet	-5.57459	2.48e-08	TMEM216	HGNC:25018
FADS1-3	rs174544	GTExv8.ALL.Brain_Cortex	top1	5.38	7.34e-08	INCENP	HGNC:6058
FADS1-3	rs174544	GTExv8.ALL.Pancreas	lasso	5.2977	1.17e-07	MYRF	HGNC:1181
FADS1-3	rs174544	GTExv8.ALL.Thyroid	susie	-5.21151	1.87e-07	SCGB2A2	HGNC:7050
FADS1-3	rs174544	GTExv8.ALL.Minor_Salivary_Gland	enet	-5.16642	2.39e-07	SCGB1D2	HGNC:18396
FADS1-3	rs174544	GTExv8.ALL.Skin_Not_Sun_Exposed_Suprapubic	susie	5.01	5.54e-07	SCGB2A1	HGNC:7051
FADS1-3	rs174544	GTExv8.ALL.Brain_Putamen_basal_ganglia	susie	-4.95842	7.11e-07	TMEM216	HGNC:25018
FADS1-3	rs174544	GTExv8.ALL.Heart_Atrial_Appendage	susie	4.87	1.09e-06	INCENP	HGNC:6058
FADS1-3	rs174544	GTExv8.ALL.Skin_Sun_Exposed_Lower_leg	susie	4.84981	1.24e-06	SCGB2A1	HGNC:7051
CYP4F2	rs2108622	GTExv8.ALL.Whole_Blood	lasso	9.62691	6.16e-22	CLEC4OP	HGNC:52651
CYP4F2	rs2108622	GTExv8.ALL.Stomach	lasso	9.2911	1.53e-20	CLEC4OP	HGNC:52651
CYP4F2	rs2108622	GTExv8.ALL.Lung	enet	9.24195	2.42e-20	CLEC4OP	HGNC:52651
CYP4F2	rs2108622	GTExv8.ALL.Artery_Aorta	lasso	9.18853	3.98e-20	CLEC4OP	HGNC:52651
CYP4F2	rs2108622	GTExv8.ALL.Esophagus_Mucosa	enet	9.05163	1.41e-19	CLEC4OP	HGNC:52651
CYP4F2	rs2108622	GTExv8.ALL.Uterus	lasso	8.9864	2.55e-19	CLEC4OP	HGNC:52651
CYP4F2	rs2108622	GTExv8.ALL.Esophagus_Gastroesophageal_Junction	lasso	8.96904	2.99e-19	CLEC4OP	HGNC:52651
CYP4F2	rs2108622	GTExv8.ALL.Adipose_Visceral_Omentum	lasso	8.95224	3.48e-19	CLEC4OP	HGNC:52651
CYP4F2	rs2108622	GTExv8.ALL.Esophagus_Muscularis	enet	8.87317	7.11e-19	CLEC4OP	HGNC:52651
CYP4F2	rs2108622	GTExv8.ALL.Colon_Transverse	lasso	8.8591	8.07e-19	CLEC4OP	HGNC:52651
CYP4F2	rs2108622	GTExv8.ALL.Minor_Salivary_Gland	lasso	8.72016	2.78e-18	CLEC4OP	HGNC:52651
CYP4F2	rs2108622	GTExv8.ALL.Prostate	lasso	8.509	1.75e-17	CLEC4OP	HGNC:52651
CYP4F2	rs2108622	GTExv8.ALL.Artery_Tibial	lasso	8.48403	2.18e-17	CLEC4OP	HGNC:52651
CYP4F2	rs2108622	GTExv8.ALL.Artery_Coronary	top1	8.4252	3.6e-17	CLEC4OP	HGNC:52651
CYP4F2	rs2108622	GTExv8.ALL.Colon_Sigmoid	top1	8.4252	3.6e-17	CLEC4OP	HGNC:52651
CYP4F2	rs2108622	GTExv8.ALL.Testis	top1	8.4252	3.6e-17	CLEC4OP	HGNC:52651
CYP4F2	rs2108622	GTExv8.ALL.Spleen	susie	8.42524	3.6e-17	CLEC4OP	HGNC:52651
CYP4F2	rs2108622	GTExv8.ALL.Small_Intestine_Terminal_Ileum	susie	8.41796	3.83e-17	CLEC4OP	HGNC:52651
CYP4F2	rs2108622	GTExv8.ALL.Vagina	susie	8.3638	6.07e-17	CLEC4OP	HGNC:52651
CYP4F2	rs2108622	GTExv8.ALL.Skin_Sun_Exposed_Lower_leg	lasso	8.326	8.36e-17	CLEC4OP	HGNC:52651
CYP4F2	rs2108622	GTExv8.ALL.Breast_Mammary_Tissue	lasso	8.32388	8.51e-17	CLEC4OP	HGNC:52651
CYP4F2	rs2108622	GTExv8.ALL.Brain_Hippocampus	enet	8.3081	9.72e-17	CYP4F11	HGNC:13265
CYP4F2	rs2108622	GTExv8.ALL.Adipose_Subcutaneous	lasso	8.30656	9.85e-17	CLEC4OP	HGNC:52651
CYP4F2	rs2108622	GTExv8.ALL.Skin_Not_Sun_Exposed_Suprapubic	enet	-8.12043	4.65e-16	CYP4F2	HGNC:2645
CYP4F2	rs2108622	GTExv8.ALL.Skin_Not_Sun_Exposed_Suprapubic	enet	7.9597	1.72e-15	CLEC4OP	HGNC:52651
CYP4F2	rs2108622	GTExv8.ALL.Nerve_Tibial	enet	7.90081	2.77e-15	CLEC4OP	HGNC:52651
CYP4F2	rs2108622	GTExv8.ALL.Skin_Sun_Exposed_Lower_leg	enet	-7.41949	1.18e-13	CYP4F2	HGNC:2645
CYP4F2	rs2108622	GTExv8.ALL.Esophagus_Mucosa	enet	-6.77241	1.27e-11	CYP4F2	HGNC:2645
CYP4F2	rs2108622	GTExv8.ALL.Colon_Transverse	susie	-6.76375	1.34e-11	CYP4F2	HGNC:2645
CYP4F2	rs2108622	GTExv8.ALL.Artery_Coronary	lasso	6.25528	3.97e-10	CYP4F12	HGNC:18857
CYP4F2	rs2108622	GTExv8.ALL.Prostate	enet	-5.82299	5.78e-09
CYP4F2	rs2108622	GTExv8.ALL.Skin_Not_Sun_Exposed_Suprapubic	susie	-4.71281	2.44e-06
SULT2A1	rs296361	GTExv8.ALL.Stomach	top1	-7.54678	4.46e-14	LINC01595	HGNC:51586
SULT2A1	rs296361	GTExv8.ALL.Adrenal_Gland	top1	-7.54678	4.46e-14	LINC01595	HGNC:51586
SULT2A1	rs296361	GTExv8.ALL.Liver	susie	-7.54687	4.46e-14	LINC01595	HGNC:51586
SULT2A1	rs296361	GTExv8.ALL.Small_Intestine_Terminal_Ileum	lasso	-7.29999	2.88e-13	LINC01595	HGNC:51586
SULT2A1	rs296361	GTExv8.ALL.Adrenal_Gland	enet	6.37319	1.85e-10	SULT2A1	HGNC:11458
FAAH	rs324420	GTExv8.ALL.Brain_Putamen_basal_ganglia	susie	8.30458	1e-16	FAAH	HGNC:3553
FAAH	rs324420	GTExv8.ALL.Skin_Sun_Exposed_Lower_leg	susie	-8.24067	1.71e-16	FAAHP1	HGNC:50679
FAAH	rs324420	GTExv8.ALL.Brain_Hypothalamus	susie	8.10277	5.37e-16	FAAH	HGNC:3553
FAAH	rs324420	GTExv8.ALL.Brain_Cerebellum	enet	7.85951	3.86e-15	FAAH	HGNC:3553
FAAH	rs324420	GTExv8.ALL.Brain_Anterior_cingulate_cortex_BA24	top1	-7.59068	3.18e-14	FAAHP1	HGNC:50679
FAAH	rs324420	GTExv8.ALL.Colon_Sigmoid	susie	7.51224	5.81e-14	FAAH	HGNC:3553
FAAH	rs324420	GTExv8.ALL.Skin_Not_Sun_Exposed_Suprapubic	enet	-7.46481	8.34e-14	FAAHP1	HGNC:50679
FAAH	rs324420	GTExv8.ALL.Lung	susie	7.44398	9.77e-14	FAAH	HGNC:3553
FAAH	rs324420	GTExv8.ALL.Brain_Spinal_cord_cervical_c-1	lasso	7.36427	1.78e-13	FAAH	HGNC:3553
FAAH	rs324420	GTExv8.ALL.Brain_Substantia_nigra	lasso	-7.2445	4.34e-13	FAAHP1	HGNC:50679
FAAH	rs324420	GTExv8.ALL.Nerve_Tibial	enet	7.22257	5.1e-13	FAAH	HGNC:3553
FAAH	rs324420	GTExv8.ALL.Minor_Salivary_Gland	top1	7.14795	8.81e-13	FAAH	HGNC:3553
FAAH	rs324420	GTExv8.ALL.Heart_Atrial_Appendage	susie	7.11587	1.11e-12	FAAH	HGNC:3553
FAAH	rs324420	GTExv8.ALL.Thyroid	enet	7.09858	1.26e-12	FAAH	HGNC:3553
FAAH	rs324420	GTExv8.ALL.Colon_Transverse	lasso	6.98041	2.94e-12	FAAH	HGNC:3553
FAAH	rs324420	GTExv8.ALL.Muscle_Skeletal	susie	-6.96621	3.26e-12	FAAHP1	HGNC:50679
FAAH	rs324420	GTExv8.ALL.Pancreas	enet	6.89639	5.33e-12	FAAH	HGNC:3553
FAAH	rs324420	GTExv8.ALL.Brain_Cerebellum	susie	-6.89168	5.51e-12	FAAHP1	HGNC:50679
FAAH	rs324420	GTExv8.ALL.Pituitary	susie	-6.86578	6.61e-12	FAAHP1	HGNC:50679
FAAH	rs324420	GTExv8.ALL.Brain_Caudate_basal_ganglia	susie	6.86058	6.86e-12	FAAH	HGNC:3553
FAAH	rs324420	GTExv8.ALL.Brain_Hippocampus	susie	-6.85435	7.16e-12	FAAHP1	HGNC:50679
FAAH	rs324420	GTExv8.ALL.Brain_Amygdala	lasso	-6.62983	3.36e-11	FAAHP1	HGNC:50679
FAAH	rs324420	GTExv8.ALL.Brain_Cerebellar_Hemisphere	susie	-6.50116	7.97e-11	FAAHP1	HGNC:50679
FAAH	rs324420	GTExv8.ALL.Esophagus_Gastroesophageal_Junction	enet	6.47972	9.19e-11	FAAH	HGNC:3553
FAAH	rs324420	GTExv8.ALL.Brain_Putamen_basal_ganglia	enet	-6.32115	2.6e-10	FAAHP1	HGNC:50679
FAAH	rs324420	GTExv8.ALL.Testis	susie	-6.30133	2.95e-10	FAAHP1	HGNC:50679
FAAH	rs324420	GTExv8.ALL.Stomach	susie	-6.21321	5.19e-10	FAAHP1	HGNC:50679
FAAH	rs324420	GTExv8.ALL.Heart_Atrial_Appendage	susie	-6.17676	6.54e-10	FAAHP1	HGNC:50679
FAAH	rs324420	GTExv8.ALL.Prostate	lasso	6.09422	1.1e-09	FAAH	HGNC:3553
FAAH	rs324420	GTExv8.ALL.Brain_Cortex	enet	6.04885	1.46e-09	FAAH	HGNC:3553
FAAH	rs324420	GTExv8.ALL.Lung	lasso	-6.01663	1.78e-09	FAAHP1	HGNC:50679
FAAH	rs324420	GTExv8.ALL.Muscle_Skeletal	susie	5.89156	3.83e-09	FAAH	HGNC:3553
FAAH	rs324420	GTExv8.ALL.Brain_Hypothalamus	lasso	-5.75103	8.87e-09	FAAHP1	HGNC:50679
FAAH	rs324420	GTExv8.ALL.Brain_Cortex	enet	-5.68926	1.28e-08	FAAHP1	HGNC:50679
FAAH	rs324420	GTExv8.ALL.Brain_Cerebellar_Hemisphere	enet	5.56874	2.57e-08	FAAH	HGNC:3553
FAAH	rs324420	GTExv8.ALL.Esophagus_Muscularis	susie	5.43183	5.58e-08	FAAH	HGNC:3553
FAAH	rs324420	GTExv8.ALL.Brain_Substantia_nigra	enet	5.2681	1.38e-07	FAAH	HGNC:3553
FAAH	rs324420	GTExv8.ALL.Brain_Frontal_Cortex_BA9	enet	-5.20244	1.97e-07	FAAHP1	HGNC:50679
FAAH	rs324420	GTExv8.ALL.Brain_Caudate_basal_ganglia	enet	-5.196	2.04e-07	FAAHP1	HGNC:50679
FAAH	rs324420	GTExv8.ALL.Brain_Cerebellum	top1	5.17797	2.24e-07	RAD54L	HGNC:9826
FAAH	rs324420	GTExv8.ALL.Brain_Nucleus_accumbens_basal_ganglia	enet	-5.09821	3.43e-07	FAAHP1	HGNC:50679
FAAH	rs324420	GTExv8.ALL.Artery_Aorta	enet	5.0602	4.19e-07	FAAH	HGNC:3553
FAAH	rs324420	GTExv8.ALL.Adrenal_Gland	enet	4.88791	1.02e-06	FAAH	HGNC:3553
FAAH	rs324420	GTExv8.ALL.Brain_Spinal_cord_cervical_c-1	enet	-4.85817	1.18e-06	FAAHP1	HGNC:50679
FAAH	rs324420	GTExv8.ALL.Pituitary	susie	4.63622	3.55e-06	FAAH	HGNC:3553
SCCPDH	rs35736382	GTExv8.ALL.Whole_Blood	enet	-11.9	7.92e-33	SCCPDH	HGNC:24275
SCCPDH	rs35736382	GTExv8.ALL.Esophagus_Mucosa	lasso	-11.2759	1.73e-29	SCCPDH	HGNC:24275
SCCPDH	rs35736382	GTExv8.ALL.Minor_Salivary_Gland	susie	-10.7752	4.51e-27	SCCPDH	HGNC:24275
SCCPDH	rs35736382	GTExv8.ALL.Pancreas	susie	-9.86539	5.88e-23	SCCPDH	HGNC:24275
SCCPDH	rs35736382	GTExv8.ALL.Lung	lasso	-9.58792	8.99e-22	SCCPDH	HGNC:24275
SCCPDH	rs35736382	GTExv8.ALL.Stomach	lasso	-9.30311	1.36e-20	SCCPDH	HGNC:24275
SCCPDH	rs35736382	GTExv8.ALL.Thyroid	enet	-8.85582	8.31e-19	SCCPDH	HGNC:24275
SCCPDH	rs35736382	GTExv8.ALL.Colon_Transverse	lasso	-8.60827	7.42e-18	SCCPDH	HGNC:24275
SCCPDH	rs35736382	GTExv8.ALL.Skin_Not_Sun_Exposed_Suprapubic	enet	-8.48026	2.25e-17
SCCPDH	rs35736382	GTExv8.ALL.Breast_Mammary_Tissue	lasso	-8.25152	1.56e-16	SCCPDH	HGNC:24275
SCCPDH	rs35736382	GTExv8.ALL.Skin_Sun_Exposed_Lower_leg	enet	-8.11771	4.75e-16
SCCPDH	rs35736382	GTExv8.ALL.Artery_Aorta	lasso	-8.00615	1.18e-15	SCCPDH	HGNC:24275
SCCPDH	rs35736382	GTExv8.ALL.Skin_Sun_Exposed_Lower_leg	susie	-7.9487	1.88e-15	SCCPDH	HGNC:24275
SCCPDH	rs35736382	GTExv8.ALL.Brain_Spinal_cord_cervical_c-1	enet	-7.88963	3.03e-15
SCCPDH	rs35736382	GTExv8.ALL.Nerve_Tibial	enet	-7.50137	6.32e-14
SCCPDH	rs35736382	GTExv8.ALL.Breast_Mammary_Tissue	enet	-7.35942	1.85e-13
SCCPDH	rs35736382	GTExv8.ALL.Skin_Not_Sun_Exposed_Suprapubic	susie	-7.28127	3.31e-13	SCCPDH	HGNC:24275
SCCPDH	rs35736382	GTExv8.ALL.Brain_Anterior_cingulate_cortex_BA24	enet	-7.16894	7.56e-13
SCCPDH	rs35736382	GTExv8.ALL.Brain_Cortex	enet	-6.82524	8.78e-12
SCCPDH	rs35736382	GTExv8.ALL.Pituitary	enet	-6.80911	9.82e-12
SCCPDH	rs35736382	GTExv8.ALL.Adrenal_Gland	susie	-6.43037	1.27e-10
SCCPDH	rs35736382	GTExv8.ALL.Colon_Sigmoid	susie	-6.43037	1.27e-10
SCCPDH	rs35736382	GTExv8.ALL.Muscle_Skeletal	top1	-6.43037	1.27e-10
SCCPDH	rs35736382	GTExv8.ALL.Brain_Cerebellar_Hemisphere	top1	-6.43037	1.27e-10	CNST	HGNC:26486
SCCPDH	rs35736382	GTExv8.ALL.Pancreas	susie	-6.31595	2.69e-10
SCCPDH	rs35736382	GTExv8.ALL.Brain_Amygdala	susie	-6.17143	6.77e-10
SCCPDH	rs35736382	GTExv8.ALL.Colon_Sigmoid	enet	-6.15834	7.35e-10	SCCPDH	HGNC:24275
SCCPDH	rs35736382	GTExv8.ALL.Brain_Cortex	susie	-6.06537	1.32e-09
SCCPDH	rs35736382	GTExv8.ALL.Adipose_Visceral_Omentum	enet	-5.97469	2.31e-09	SCCPDH	HGNC:24275
SCCPDH	rs35736382	GTExv8.ALL.Brain_Cerebellar_Hemisphere	enet	-5.92757	3.07e-09
SCCPDH	rs35736382	GTExv8.ALL.Brain_Cerebellum	lasso	-5.91685	3.28e-09	CNST	HGNC:26486
SCCPDH	rs35736382	GTExv8.ALL.Thyroid	enet	-5.69149	1.26e-08
SCCPDH	rs35736382	GTExv8.ALL.Brain_Putamen_basal_ganglia	lasso	-5.6021	2.12e-08
SCCPDH	rs35736382	GTExv8.ALL.Heart_Left_Ventricle	top1	-5.35683	8.47e-08	AHCTF1	HGNC:24618
SCCPDH	rs35736382	GTExv8.ALL.Nerve_Tibial	enet	-5.32918	9.87e-08	LINC01341	HGNC:49457
SCCPDH	rs35736382	GTExv8.ALL.Brain_Nucleus_accumbens_basal_ganglia	enet	-5.27346	1.34e-07
SCCPDH	rs35736382	GTExv8.ALL.Artery_Coronary	lasso	-5.16441	2.41e-07
SCCPDH	rs35736382	GTExv8.ALL.Brain_Spinal_cord_cervical_c-1	lasso	-5.13428	2.83e-07	LINC01341	HGNC:49457
SCCPDH	rs35736382	GTExv8.ALL.Artery_Aorta	enet	-5.11449	3.15e-07
SCCPDH	rs35736382	GTExv8.ALL.Brain_Cerebellum	susie	-5.06262	4.14e-07	KIF28P	HGNC:49205
SCCPDH	rs35736382	GTExv8.ALL.Adipose_Subcutaneous	lasso	-4.9578	7.13e-07	SCCPDH	HGNC:24275
SCCPDH	rs35736382	GTExv8.ALL.Brain_Cerebellum	enet	-4.93061	8.2e-07
SCCPDH	rs35736382	GTExv8.ALL.Pituitary	top1	-4.86003	1.17e-06	LINC01341	HGNC:49457
SCCPDH	rs35736382	GTExv8.ALL.Whole_Blood	susie	-4.81	1.48e-06	KIF28P	HGNC:49205
SCCPDH	rs35736382	GTExv8.ALL.Testis	enet	-4.80922	1.52e-06
SCCPDH	rs35736382	GTExv8.ALL.Pancreas	enet	-4.63504	3.57e-06	LINC01341	HGNC:49457
SCCPDH	rs35736382	GTExv8.ALL.Esophagus_Muscularis	enet	-4.62701	3.71e-06
SCCPDH	rs35736382	GTExv8.ALL.Brain_Anterior_cingulate_cortex_BA24	enet	-4.58154	4.62e-06	LINC01341	HGNC:49457
POR	rs3898649	GTExv8.ALL.Testis	susie	9.93354	2.98e-23	POR	HGNC:9208
POR	rs3898649	GTExv8.ALL.Brain_Cerebellar_Hemisphere	lasso	8.35492	6.55e-17	POR	HGNC:9208
POR	rs3898649	GTExv8.ALL.Brain_Cerebellum	enet	8.18012	2.84e-16	POR	HGNC:9208
POR	rs3898649	GTExv8.ALL.Pancreas	enet	7.61096	2.72e-14	POR	HGNC:9208
POR	rs3898649	GTExv8.ALL.Adipose_Subcutaneous	susie	7.48451	7.18e-14	POR	HGNC:9208
POR	rs3898649	GTExv8.ALL.Skin_Not_Sun_Exposed_Suprapubic	susie	7.06386	1.62e-12	POR	HGNC:9208
POR	rs3898649	GTExv8.ALL.Prostate	susie	6.54365	6e-11	POR	HGNC:9208
POR	rs3898649	GTExv8.ALL.Esophagus_Gastroesophageal_Junction	enet	6.08565	1.16e-09	POR	HGNC:9208
POR	rs3898649	GTExv8.ALL.Skin_Sun_Exposed_Lower_leg	enet	5.95756	2.56e-09	POR	HGNC:9208
POR	rs3898649	GTExv8.ALL.Muscle_Skeletal	enet	5.8499	4.92e-09	POR	HGNC:9208
POR	rs3898649	GTExv8.ALL.Brain_Hippocampus	enet	5.7495	8.95e-09	POR	HGNC:9208
POR	rs3898649	GTExv8.ALL.Esophagus_Muscularis	enet	5.74226	9.34e-09	POR	HGNC:9208
POR	rs3898649	GTExv8.ALL.Brain_Putamen_basal_ganglia	enet	5.6588	1.52e-08	POR	HGNC:9208
POR	rs3898649	GTExv8.ALL.Heart_Atrial_Appendage	lasso	5.62261	1.88e-08	POR	HGNC:9208
POR	rs3898649	GTExv8.ALL.Minor_Salivary_Gland	enet	5.48935	4.03e-08	POR	HGNC:9208
POR	rs3898649	GTExv8.ALL.Artery_Aorta	susie	-5.39717	6.77e-08	RHBDD2	HGNC:23082
POR	rs3898649	GTExv8.ALL.Pituitary	enet	5.21894	1.8e-07	POR	HGNC:9208
POR	rs3898649	GTExv8.ALL.Brain_Amygdala	lasso	5.12279	3.01e-07	POR	HGNC:9208
POR	rs3898649	GTExv8.ALL.Whole_Blood	enet	-5.11986	3.06e-07	TMEM120A	HGNC:21697
POR	rs3898649	GTExv8.ALL.Colon_Transverse	susie	-5.11421	3.15e-07	MDH2	HGNC:6971
POR	rs3898649	GTExv8.ALL.Artery_Aorta	enet	4.97352	6.57e-07	POR	HGNC:9208
POR	rs3898649	GTExv8.ALL.Whole_Blood	top1	-4.70609	2.53e-06	YWHAG	HGNC:12852
POR	rs3898649	GTExv8.ALL.Whole_Blood	top1	4.60489	4.13e-06	POR	HGNC:9208
POR	rs3898649	GTExv8.ALL.Spleen	top1	4.60489	4.13e-06	POR	HGNC:9208
POR	rs3898649	GTExv8.ALL.Esophagus_Mucosa	susie	4.58446	4.55e-06	TMEM120A	HGNC:21697
SLCO1B1	rs4149056	GTExv8.ALL.Prostate	susie	-15.1076	1.44e-51	SLCO1A2	HGNC:10956
SLCO1B1	rs4149056	GTExv8.ALL.Esophagus_Mucosa	enet	12.0128	3.04e-33	SPX	HGNC:28139
SLCO1B1	rs4149056	GTExv8.ALL.Prostate	enet	-9.87777	5.2e-23	GYS2	HGNC:4707
SLCO1B1	rs4149056	GTExv8.ALL.Brain_Cerebellar_Hemisphere	top1	-9.57	1.07e-21	SLCO1A2	HGNC:10956
SLCO1B1	rs4149056	GTExv8.ALL.Pituitary	susie	9.52167	1.7e-21	SLCO1B7	HGNC:32934
SLCO1B1	rs4149056	GTExv8.ALL.Adipose_Subcutaneous	susie	-8.40639	4.23e-17	SPX	HGNC:28139
SLCO1B1	rs4149056	GTExv8.ALL.Liver	enet	7.17697	7.13e-13	SPX	HGNC:28139
SLCO1B1	rs4149056	GTExv8.ALL.Brain_Hypothalamus	susie	-6.84712	7.53e-12	SLCO1A2	HGNC:10956
SLCO1B1	rs4149056	GTExv8.ALL.Brain_Cerebellum	lasso	-6.39269	1.63e-10	SLCO1A2	HGNC:10956
SLCO1B1	rs4149056	GTExv8.ALL.Adipose_Visceral_Omentum	susie	-5.88369	4.01e-09	SLCO1C1	HGNC:13819
SLCO1B1	rs4149056	GTExv8.ALL.Colon_Sigmoid	enet	5.42222	5.89e-08	RECQL	HGNC:9948
SLCO1B1	rs4149056	GTExv8.ALL.Brain_Anterior_cingulate_cortex_BA24	enet	5.17396	2.29e-07	PYROXD1	HGNC:26162
SLCO1B1	rs4149056	GTExv8.ALL.Colon_Transverse	enet	4.58594	4.52e-06	RECQL	HGNC:9948
ABCG8	rs4245791	GTExv8.ALL.Colon_Transverse	top1	7.21835	5.26e-13	ABCG8	HGNC:13887
UGT2B7	rs4293848	GTExv8.ALL.Liver	susie	-7.37116	1.69e-13	UGT2B11	HGNC:12545
UGT2B7	rs4293848	GTExv8.ALL.Kidney_Cortex	susie	7.0129	2.33e-12
UGT2B7	rs4293848	GTExv8.ALL.Cells_EBV-transformed_lymphocytes	top1	6.58304	4.61e-11	UGT2B7	HGNC:12554
UGT2B7	rs4293848	GTExv8.ALL.Small_Intestine_Terminal_Ileum	susie	6.165	7.05e-10
UGT2B7	rs4293848	GTExv8.ALL.Kidney_Cortex	susie	5.3868	7.17e-08	UGT2B26P	HGNC:12550
UGT2B7	rs4293848	GTExv8.ALL.Liver	susie	-5.36257	8.2e-08	UGT2B24P	HGNC:12548
UGT2B7	rs4293848	GTExv8.ALL.Small_Intestine_Terminal_Ileum	lasso	-5.3105	1.09e-07	UGT2B7	HGNC:12554
UGT2B7	rs4293848	GTExv8.ALL.Skin_Not_Sun_Exposed_Suprapubic	lasso	4.95325	7.3e-07	UGT2B7	HGNC:12554
UGT2B7	rs4293848	GTExv8.ALL.Skin_Sun_Exposed_Lower_leg	lasso	4.60683	4.09e-06	UGT2B7	HGNC:12554
CYP4Z2P/CYP4A11	rs4507958	GTExv8.ALL.Brain_Hippocampus	susie	12.7189	4.64e-37	CYP4A22	HGNC:20575
CYP4Z2P/CYP4A11	rs4507958	GTExv8.ALL.Nerve_Tibial	enet	-12.2	2.21e-34	CYP4A11	HGNC:2642
CYP4Z2P/CYP4A11	rs4507958	GTExv8.ALL.Skin_Sun_Exposed_Lower_leg	top1	-12.2	2.36e-34	CYP4A11	HGNC:2642
CYP4Z2P/CYP4A11	rs4507958	GTExv8.ALL.Small_Intestine_Terminal_Ileum	lasso	11.9253	8.73e-33	CYP4A22	HGNC:20575
CYP4Z2P/CYP4A11	rs4507958	GTExv8.ALL.Brain_Hypothalamus	susie	11.4065	3.88e-30	CYP4A22	HGNC:20575
CYP4Z2P/CYP4A11	rs4507958	GTExv8.ALL.Skin_Not_Sun_Exposed_Suprapubic	top1	-11.2	4.48e-29	TEX38	HGNC:29589
CYP4Z2P/CYP4A11	rs4507958	GTExv8.ALL.Adipose_Subcutaneous	enet	-10.9	9.73e-28	CYP4A11	HGNC:2642
CYP4Z2P/CYP4A11	rs4507958	GTExv8.ALL.Brain_Substantia_nigra	enet	10.6814	1.24e-26	CYP4A22	HGNC:20575
CYP4Z2P/CYP4A11	rs4507958	GTExv8.ALL.Nerve_Tibial	enet	-10.7	1.28e-26	TUBAP8	HGNC:54875
CYP4Z2P/CYP4A11	rs4507958	GTExv8.ALL.Artery_Coronary	susie	-10.6259	2.26e-26	CYP4A11	HGNC:2642
CYP4Z2P/CYP4A11	rs4507958	GTExv8.ALL.Adipose_Subcutaneous	enet	-10.6	4.53e-26	TUBAP8	HGNC:54875
CYP4Z2P/CYP4A11	rs4507958	GTExv8.ALL.Skin_Not_Sun_Exposed_Suprapubic	lasso	10.5	6.15e-26	TUBAP9	HGNC:54876
CYP4Z2P/CYP4A11	rs4507958	GTExv8.ALL.Brain_Frontal_Cortex_BA9	susie	-10.4	1.87e-25	CYP4A11	HGNC:2642
CYP4Z2P/CYP4A11	rs4507958	GTExv8.ALL.Thyroid	enet	-10.4	2.01e-25	CYP4A11	HGNC:2642
CYP4Z2P/CYP4A11	rs4507958	GTExv8.ALL.Lung	susie	-10.2357	1.37e-24	CYP4A11	HGNC:2642
CYP4Z2P/CYP4A11	rs4507958	GTExv8.ALL.Brain_Nucleus_accumbens_basal_ganglia	top1	10.2225	1.57e-24	CYP4A22	HGNC:20575
CYP4Z2P/CYP4A11	rs4507958	GTExv8.ALL.Stomach	top1	10.2225	1.57e-24	CYP4A22	HGNC:20575
CYP4Z2P/CYP4A11	rs4507958	GTExv8.ALL.Nerve_Tibial	top1	10.2	1.57e-24	TUBAP9	HGNC:54876
CYP4Z2P/CYP4A11	rs4507958	GTExv8.ALL.Adipose_Visceral_Omentum	top1	-10.2225	1.57e-24	CYP4A11	HGNC:2642
CYP4Z2P/CYP4A11	rs4507958	GTExv8.ALL.Breast_Mammary_Tissue	top1	-10.2	1.57e-24	CYP4A11	HGNC:2642
CYP4Z2P/CYP4A11	rs4507958	GTExv8.ALL.Liver	susie	10.1471	3.41e-24	CYP4A22	HGNC:20575
CYP4Z2P/CYP4A11	rs4507958	GTExv8.ALL.Esophagus_Mucosa	top1	10.124	4.32e-24	CYP4Z2P	HGNC:24426
CYP4Z2P/CYP4A11	rs4507958	GTExv8.ALL.Adipose_Subcutaneous	susie	10.1	7.2e-24	TUBAP9	HGNC:54876
CYP4Z2P/CYP4A11	rs4507958	GTExv8.ALL.Muscle_Skeletal	enet	-10.0506	9.13e-24	CYP4A11	HGNC:2642
CYP4Z2P/CYP4A11	rs4507958	GTExv8.ALL.Brain_Putamen_basal_ganglia	lasso	-9.96846	2.09e-23	CYP4A11	HGNC:2642
CYP4Z2P/CYP4A11	rs4507958	GTExv8.ALL.Lung	susie	9.92662	3.19e-23	TUBAP9	HGNC:54876
CYP4Z2P/CYP4A11	rs4507958	GTExv8.ALL.Breast_Mammary_Tissue	lasso	-9.76	1.65e-22	TUBAP8	HGNC:54875
CYP4Z2P/CYP4A11	rs4507958	GTExv8.ALL.Artery_Tibial	top1	-9.60144	7.88e-22	CYP4A11	HGNC:2642
CYP4Z2P/CYP4A11	rs4507958	GTExv8.ALL.Brain_Hypothalamus	susie	-9.04499	1.5e-19	CYP4A11	HGNC:2642
CYP4Z2P/CYP4A11	rs4507958	GTExv8.ALL.Esophagus_Mucosa	susie	8.97096	2.94e-19	CYP4A22	HGNC:20575
CYP4Z2P/CYP4A11	rs4507958	GTExv8.ALL.Artery_Aorta	susie	-8.73099	2.52e-18	CYP4A11	HGNC:2642
CYP4Z2P/CYP4A11	rs4507958	GTExv8.ALL.Liver	enet	-8.70006	3.32e-18	LINC00853	HGNC:43716
CYP4Z2P/CYP4A11	rs4507958	GTExv8.ALL.Breast_Mammary_Tissue	lasso	8.62	6.93e-18	TUBAP9	HGNC:54876
CYP4Z2P/CYP4A11	rs4507958	GTExv8.ALL.Skin_Not_Sun_Exposed_Suprapubic	top1	8.61	7.48e-18	CYP4A22	HGNC:20575
CYP4Z2P/CYP4A11	rs4507958	GTExv8.ALL.Adipose_Subcutaneous	top1	8.38	5.38e-17	CYP4Z2P	HGNC:24426
CYP4Z2P/CYP4A11	rs4507958	GTExv8.ALL.Esophagus_Mucosa	susie	-8.37097	5.71e-17	CYP4A11	HGNC:2642
CYP4Z2P/CYP4A11	rs4507958	GTExv8.ALL.Breast_Mammary_Tissue	enet	8.26	1.45e-16	CYP4A22	HGNC:20575
CYP4Z2P/CYP4A11	rs4507958	GTExv8.ALL.Brain_Cortex	susie	8.05424	8e-16	CYP4A22	HGNC:20575
CYP4Z2P/CYP4A11	rs4507958	GTExv8.ALL.Vagina	susie	7.76627	8.08e-15	CYP4A22	HGNC:20575
CYP4Z2P/CYP4A11	rs4507958	GTExv8.ALL.Adipose_Subcutaneous	susie	-7.67	1.71e-14	TEX38	HGNC:29589
CYP4Z2P/CYP4A11	rs4507958	GTExv8.ALL.Brain_Cortex	top1	-7.63915	2.19e-14	CYP4A11	HGNC:2642
CYP4Z2P/CYP4A11	rs4507958	GTExv8.ALL.Skin_Sun_Exposed_Lower_leg	enet	7.63	2.27e-14	TUBAP9	HGNC:54876
CYP4Z2P/CYP4A11	rs4507958	GTExv8.ALL.Brain_Nucleus_accumbens_basal_ganglia	susie	-7.45114	9.25e-14	CYP4A11	HGNC:2642
CYP4Z2P/CYP4A11	rs4507958	GTExv8.ALL.Prostate	lasso	6.84889	7.44e-12	CYP4B1	HGNC:2644
CYP4Z2P/CYP4A11	rs4507958	GTExv8.ALL.Testis	enet	6.84344	7.73e-12	CYP4A22	HGNC:20575
CYP4Z2P/CYP4A11	rs4507958	GTExv8.ALL.Lung	enet	-6.39412	1.61e-10	CYP4X1	HGNC:20244
CYP4Z2P/CYP4A11	rs4507958	GTExv8.ALL.Esophagus_Mucosa	enet	-6.37073	1.88e-10	TAL1	HGNC:11556
CYP4Z2P/CYP4A11	rs4507958	GTExv8.ALL.Nerve_Tibial	lasso	6.13	9.05e-10	CYP4A22	HGNC:20575
CYP4Z2P/CYP4A11	rs4507958	GTExv8.ALL.Artery_Aorta	susie	5.59457	2.21e-08	CYP4A22	HGNC:20575
CYP4Z2P/CYP4A11	rs4507958	GTExv8.ALL.Brain_Caudate_basal_ganglia	susie	-5.58205	2.38e-08	CYP4A11	HGNC:2642
CYP4Z2P/CYP4A11	rs4507958	GTExv8.ALL.Pancreas	susie	5.5703	2.54e-08	CYP4X1	HGNC:20244
CYP4Z2P/CYP4A11	rs4507958	GTExv8.ALL.Prostate	enet	5.57027	2.54e-08	TUBAP9	HGNC:54876
CYP4Z2P/CYP4A11	rs4507958	GTExv8.ALL.Thyroid	susie	-5.54	3.04e-08	CYP4Z1	HGNC:20583
CYP4Z2P/CYP4A11	rs4507958	GTExv8.ALL.Muscle_Skeletal	top1	5.48649	4.1e-08	CYP4A22	HGNC:20575
CYP4Z2P/CYP4A11	rs4507958	GTExv8.ALL.Lung	lasso	-5.46961	4.51e-08	CYP4Z1	HGNC:20583
CYP4Z2P/CYP4A11	rs4507958	GTExv8.ALL.Cells_EBV-transformed_lymphocytes	susie	-5.46304	4.68e-08	LINC00853	HGNC:43716
CYP4Z2P/CYP4A11	rs4507958	GTExv8.ALL.Brain_Cerebellum	top1	5.26086	1.43e-07	CYP4A22	HGNC:20575
CYP4Z2P/CYP4A11	rs4507958	GTExv8.ALL.Brain_Cerebellar_Hemisphere	top1	5.26086	1.43e-07	CYP4A22	HGNC:20575
CYP4Z2P/CYP4A11	rs4507958	GTExv8.ALL.Artery_Tibial	top1	5.21197	1.87e-07	CYP4A22	HGNC:20575
CYP4Z2P/CYP4A11	rs4507958	GTExv8.ALL.Testis	top1	-5.12423	2.99e-07	CYP4A22-AS1	HGNC:43715
CYP4Z2P/CYP4A11	rs4507958	GTExv8.ALL.Esophagus_Mucosa	susie	-5.10728	3.27e-07	CYP4A22-AS1	HGNC:43715
CYP4Z2P/CYP4A11	rs4507958	GTExv8.ALL.Brain_Frontal_Cortex_BA9	top1	-5.1	3.32e-07	CYP4A22-AS1	HGNC:43715
CYP4Z2P/CYP4A11	rs4507958	GTExv8.ALL.Brain_Cortex	top1	-5.10439	3.32e-07	CYP4A22-AS1	HGNC:43715
CYP4Z2P/CYP4A11	rs4507958	GTExv8.ALL.Brain_Hippocampus	top1	-5.10439	3.32e-07	CYP4A22-AS1	HGNC:43715
CYP4Z2P/CYP4A11	rs4507958	GTExv8.ALL.Skin_Sun_Exposed_Lower_leg	susie	-4.87	1.11e-06	CYP4X1	HGNC:20244
CYP4Z2P/CYP4A11	rs4507958	GTExv8.ALL.Brain_Frontal_Cortex_BA9	susie	4.7	2.64e-06	MOB3C	HGNC:29800
CYP11B1/CYP11B2	rs4736317	GTExv8.ALL.Adrenal_Gland	susie	-11.3201	1.04e-29	CYP11B1	HGNC:2591
CYP11B1/CYP11B2	rs4736317	GTExv8.ALL.Adrenal_Gland	lasso	-10.3215	5.63e-25	SLURP2	HGNC:25549
CYP11B1/CYP11B2	rs4736317	GTExv8.ALL.Testis	susie	-8.98029	2.7e-19	CYP11B1	HGNC:2591
CYP11B1/CYP11B2	rs4736317	GTExv8.ALL.Testis	top1	-8.88216	6.56e-19	GML	HGNC:4375
CYP11B1/CYP11B2	rs4736317	GTExv8.ALL.Adipose_Visceral_Omentum	susie	-8.32822	8.21e-17	LYPD2	HGNC:25215
CYP11B1/CYP11B2	rs4736317	GTExv8.ALL.Esophagus_Gastroesophageal_Junction	susie	7.83	4.7e-15	LY6E	HGNC:6727
CYP11B1/CYP11B2	rs4736317	GTExv8.ALL.Pancreas	susie	-7.33203	2.27e-13	LY6H	HGNC:6728
CYP11B1/CYP11B2	rs4736317	GTExv8.ALL.Prostate	susie	-7.29212	3.05e-13	SLURP2	HGNC:25549
CYP11B1/CYP11B2	rs4736317	GTExv8.ALL.Liver	enet	-7.29016	3.1e-13	LYNX1	HGNC:29604
CYP11B1/CYP11B2	rs4736317	GTExv8.ALL.Vagina	enet	7.15281	8.5e-13	LY6E-DT	HGNC:53728
CYP11B1/CYP11B2	rs4736317	GTExv8.ALL.Brain_Cerebellar_Hemisphere	lasso	7.14527	8.98e-13	LY6K	HGNC:24225
CYP11B1/CYP11B2	rs4736317	GTExv8.ALL.Adipose_Subcutaneous	enet	-7.12594	1.03e-12	SLURP2	HGNC:25549
CYP11B1/CYP11B2	rs4736317	GTExv8.ALL.Artery_Coronary	enet	-7.1259	1.03e-12	SLURP2	HGNC:25549
CYP11B1/CYP11B2	rs4736317	GTExv8.ALL.Adipose_Subcutaneous	enet	-7.01569	2.29e-12	LYNX1	HGNC:29604
CYP11B1/CYP11B2	rs4736317	GTExv8.ALL.Adipose_Visceral_Omentum	enet	-6.98478	2.85e-12	LYNX1	HGNC:29604
CYP11B1/CYP11B2	rs4736317	GTExv8.ALL.Brain_Frontal_Cortex_BA9	enet	6.9559	3.5e-12	LY6E-DT	HGNC:53728
CYP11B1/CYP11B2	rs4736317	GTExv8.ALL.Esophagus_Muscularis	enet	-6.94338	3.83e-12	SLURP2	HGNC:25549
CYP11B1/CYP11B2	rs4736317	GTExv8.ALL.Brain_Hypothalamus	top1	-6.9365	4.02e-12	SLURP2	HGNC:25549
CYP11B1/CYP11B2	rs4736317	GTExv8.ALL.Skin_Not_Sun_Exposed_Suprapubic	susie	6.88416	5.81e-12	LYPD2	HGNC:25215
CYP11B1/CYP11B2	rs4736317	GTExv8.ALL.Brain_Cerebellar_Hemisphere	enet	6.78548	1.16e-11	LY6E-DT	HGNC:53728
CYP11B1/CYP11B2	rs4736317	GTExv8.ALL.Esophagus_Muscularis	enet	6.77008	1.29e-11	LY6E-DT	HGNC:53728
CYP11B1/CYP11B2	rs4736317	GTExv8.ALL.Skin_Not_Sun_Exposed_Suprapubic	enet	-6.75097	1.47e-11	LYNX1	HGNC:29604
CYP11B1/CYP11B2	rs4736317	GTExv8.ALL.Pancreas	enet	-6.6801	2.39e-11	LYNX1	HGNC:29604
CYP11B1/CYP11B2	rs4736317	GTExv8.ALL.Brain_Spinal_cord_cervical_c-1	enet	-6.5836	4.59e-11	LYNX1	HGNC:29604
CYP11B1/CYP11B2	rs4736317	GTExv8.ALL.Brain_Putamen_basal_ganglia	enet	6.55744	5.47e-11	LY6E-DT	HGNC:53728
CYP11B1/CYP11B2	rs4736317	GTExv8.ALL.Stomach	enet	-6.47962	9.2e-11	LYNX1	HGNC:29604
CYP11B1/CYP11B2	rs4736317	GTExv8.ALL.Skin_Sun_Exposed_Lower_leg	enet	-6.44962	1.12e-10	LYNX1	HGNC:29604
CYP11B1/CYP11B2	rs4736317	GTExv8.ALL.Artery_Tibial	enet	-6.44525	1.15e-10	LYNX1	HGNC:29604
CYP11B1/CYP11B2	rs4736317	GTExv8.ALL.Brain_Anterior_cingulate_cortex_BA24	top1	6.42151	1.35e-10	LY6E-DT	HGNC:53728
CYP11B1/CYP11B2	rs4736317	GTExv8.ALL.Nerve_Tibial	enet	-6.41957	1.37e-10	LYNX1	HGNC:29604
CYP11B1/CYP11B2	rs4736317	GTExv8.ALL.Prostate	susie	-6.34243	2.26e-10	LYNX1	HGNC:29604
CYP11B1/CYP11B2	rs4736317	GTExv8.ALL.Kidney_Cortex	enet	-6.3347	2.38e-10	LYNX1	HGNC:29604
CYP11B1/CYP11B2	rs4736317	GTExv8.ALL.Artery_Tibial	enet	-6.32754	2.49e-10	SLURP2	HGNC:25549
CYP11B1/CYP11B2	rs4736317	GTExv8.ALL.Brain_Cerebellar_Hemisphere	enet	-6.32199	2.58e-10	LYNX1	HGNC:29604
CYP11B1/CYP11B2	rs4736317	GTExv8.ALL.Skin_Not_Sun_Exposed_Suprapubic	enet	6.30887	2.81e-10	LY6E-DT	HGNC:53728
CYP11B1/CYP11B2	rs4736317	GTExv8.ALL.Thyroid	enet	-6.3031	2.92e-10	LYNX1	HGNC:29604
CYP11B1/CYP11B2	rs4736317	GTExv8.ALL.Artery_Coronary	enet	-6.2299	4.67e-10	LYNX1	HGNC:29604
CYP11B1/CYP11B2	rs4736317	GTExv8.ALL.Lung	enet	-6.21101	5.26e-10	LYNX1	HGNC:29604
CYP11B1/CYP11B2	rs4736317	GTExv8.ALL.Colon_Transverse	susie	-6.1656	7.02e-10	LYNX1	HGNC:29604
CYP11B1/CYP11B2	rs4736317	GTExv8.ALL.Esophagus_Gastroesophageal_Junction	susie	-6.14	8.01e-10	SLURP2	HGNC:25549
CYP11B1/CYP11B2	rs4736317	GTExv8.ALL.Uterus	susie	-6.14091	8.2e-10	LYNX1	HGNC:29604
CYP11B1/CYP11B2	rs4736317	GTExv8.ALL.Esophagus_Muscularis	enet	-6.13633	8.45e-10	LYNX1	HGNC:29604
CYP11B1/CYP11B2	rs4736317	GTExv8.ALL.Adipose_Subcutaneous	susie	-6.10672	1.02e-09
CYP11B1/CYP11B2	rs4736317	GTExv8.ALL.Nerve_Tibial	enet	-6.1038	1.04e-09	SLURP2	HGNC:25549
CYP11B1/CYP11B2	rs4736317	GTExv8.ALL.Breast_Mammary_Tissue	susie	-6.09328	1.11e-09	SLURP2	HGNC:25549
CYP11B1/CYP11B2	rs4736317	GTExv8.ALL.Breast_Mammary_Tissue	enet	-6.0752	1.24e-09	LYNX1	HGNC:29604
CYP11B1/CYP11B2	rs4736317	GTExv8.ALL.Nerve_Tibial	susie	6.06844	1.29e-09	LY6D	HGNC:13348
CYP11B1/CYP11B2	rs4736317	GTExv8.ALL.Ovary	enet	-6.0627	1.34e-09	LYNX1	HGNC:29604
CYP11B1/CYP11B2	rs4736317	GTExv8.ALL.Artery_Aorta	susie	-6.0504	1.44e-09	LYNX1	HGNC:29604
CYP11B1/CYP11B2	rs4736317	GTExv8.ALL.Heart_Left_Ventricle	susie	-6.04434	1.5e-09	LYNX1	HGNC:29604
CYP11B1/CYP11B2	rs4736317	GTExv8.ALL.Esophagus_Muscularis	enet	-6.04197	1.52e-09
CYP11B1/CYP11B2	rs4736317	GTExv8.ALL.Colon_Sigmoid	susie	-6.03258	1.61e-09	SLURP2	HGNC:25549
CYP11B1/CYP11B2	rs4736317	GTExv8.ALL.Esophagus_Mucosa	top1	6.00158	1.95e-09	LY6E-DT	HGNC:53728
CYP11B1/CYP11B2	rs4736317	GTExv8.ALL.Muscle_Skeletal	enet	-5.99664	2.01e-09	LYNX1	HGNC:29604
CYP11B1/CYP11B2	rs4736317	GTExv8.ALL.Lung	enet	5.98615	2.15e-09	LY6E-DT	HGNC:53728
CYP11B1/CYP11B2	rs4736317	GTExv8.ALL.Colon_Transverse	susie	-5.9827	2.19e-09	SLURP2	HGNC:25549
CYP11B1/CYP11B2	rs4736317	GTExv8.ALL.Colon_Sigmoid	top1	-5.9776	2.26e-09
CYP11B1/CYP11B2	rs4736317	GTExv8.ALL.Colon_Transverse	top1	-5.9776	2.26e-09
CYP11B1/CYP11B2	rs4736317	GTExv8.ALL.Small_Intestine_Terminal_Ileum	top1	-5.9776	2.26e-09	LYNX1	HGNC:29604
CYP11B1/CYP11B2	rs4736317	GTExv8.ALL.Esophagus_Mucosa	susie	-5.97761	2.26e-09	LYNX1	HGNC:29604
CYP11B1/CYP11B2	rs4736317	GTExv8.ALL.Uterus	top1	-5.9776	2.26e-09
CYP11B1/CYP11B2	rs4736317	GTExv8.ALL.Colon_Sigmoid	susie	-5.9776	2.26e-09	LYNX1	HGNC:29604
CYP11B1/CYP11B2	rs4736317	GTExv8.ALL.Esophagus_Gastroesophageal_Junction	top1	-5.98	2.26e-09	LYNX1	HGNC:29604
CYP11B1/CYP11B2	rs4736317	GTExv8.ALL.Testis	top1	-5.9776	2.26e-09	LYNX1	HGNC:29604
CYP11B1/CYP11B2	rs4736317	GTExv8.ALL.Artery_Coronary	top1	-5.9776	2.26e-09
CYP11B1/CYP11B2	rs4736317	GTExv8.ALL.Uterus	top1	-5.9776	2.26e-09	SLURP2	HGNC:25549
CYP11B1/CYP11B2	rs4736317	GTExv8.ALL.Testis	top1	-5.9776	2.26e-09	SLURP2	HGNC:25549
CYP11B1/CYP11B2	rs4736317	GTExv8.ALL.Adrenal_Gland	top1	-5.9776	2.26e-09	LYNX1	HGNC:29604
CYP11B1/CYP11B2	rs4736317	GTExv8.ALL.Brain_Cortex	lasso	5.94812	2.71e-09	LY6D	HGNC:13348
CYP11B1/CYP11B2	rs4736317	GTExv8.ALL.Thyroid	enet	-5.91742	3.27e-09	SLURP2	HGNC:25549
CYP11B1/CYP11B2	rs4736317	GTExv8.ALL.Skin_Not_Sun_Exposed_Suprapubic	top1	5.86217	4.57e-09	SLURP2	HGNC:25549
CYP11B1/CYP11B2	rs4736317	GTExv8.ALL.Brain_Hippocampus	top1	5.8622	4.57e-09	LNCOC1	HGNC:53947
CYP11B1/CYP11B2	rs4736317	GTExv8.ALL.Minor_Salivary_Gland	top1	-5.86217	4.57e-09	LYNX1	HGNC:29604
CYP11B1/CYP11B2	rs4736317	GTExv8.ALL.Liver	top1	-5.86217	4.57e-09
CYP11B1/CYP11B2	rs4736317	GTExv8.ALL.Pituitary	top1	-5.86217	4.57e-09	LYNX1	HGNC:29604
CYP11B1/CYP11B2	rs4736317	GTExv8.ALL.Artery_Aorta	susie	-5.8415	5.17e-09	SLURP2	HGNC:25549
CYP11B1/CYP11B2	rs4736317	GTExv8.ALL.Brain_Cerebellar_Hemisphere	enet	-5.7178	1.08e-08	SLURP2	HGNC:25549
CYP11B1/CYP11B2	rs4736317	GTExv8.ALL.Brain_Cortex	susie	5.70945	1.13e-08	LY6E-DT	HGNC:53728
CYP11B1/CYP11B2	rs4736317	GTExv8.ALL.Artery_Tibial	enet	-5.69941	1.2e-08
CYP11B1/CYP11B2	rs4736317	GTExv8.ALL.Cells_EBV-transformed_lymphocytes	lasso	-5.69634	1.22e-08	GPIHBP1	HGNC:24945
CYP11B1/CYP11B2	rs4736317	GTExv8.ALL.Skin_Sun_Exposed_Lower_leg	top1	-5.64232	1.68e-08
CYP11B1/CYP11B2	rs4736317	GTExv8.ALL.Skin_Sun_Exposed_Lower_leg	susie	5.62215	1.89e-08	LYPD2	HGNC:25215
CYP11B1/CYP11B2	rs4736317	GTExv8.ALL.Liver	top1	-5.58158	2.38e-08	LY6E	HGNC:6727
CYP11B1/CYP11B2	rs4736317	GTExv8.ALL.Whole_Blood	susie	-5.56	2.72e-08	LYNX1	HGNC:29604
CYP11B1/CYP11B2	rs4736317	GTExv8.ALL.Esophagus_Gastroesophageal_Junction	enet	-5.56	2.73e-08
CYP11B1/CYP11B2	rs4736317	GTExv8.ALL.Skin_Not_Sun_Exposed_Suprapubic	enet	5.52207	3.35e-08	THEM6	HGNC:29656
CYP11B1/CYP11B2	rs4736317	GTExv8.ALL.Brain_Hypothalamus	susie	5.4891	4.04e-08	LY6K	HGNC:24225
CYP11B1/CYP11B2	rs4736317	GTExv8.ALL.Small_Intestine_Terminal_Ileum	top1	5.48489	4.14e-08	LNCOC1	HGNC:53947
CYP11B1/CYP11B2	rs4736317	GTExv8.ALL.Vagina	lasso	-5.46828	4.54e-08	LYNX1	HGNC:29604
CYP11B1/CYP11B2	rs4736317	GTExv8.ALL.Esophagus_Gastroesophageal_Junction	enet	5.47	4.54e-08	LY6E-DT	HGNC:53728
CYP11B1/CYP11B2	rs4736317	GTExv8.ALL.Testis	enet	5.43578	5.46e-08	LY6E-DT	HGNC:53728
CYP11B1/CYP11B2	rs4736317	GTExv8.ALL.Brain_Nucleus_accumbens_basal_ganglia	susie	-5.3705	7.85e-08	LY6E	HGNC:6727
CYP11B1/CYP11B2	rs4736317	GTExv8.ALL.Lung	top1	-5.32495	1.01e-07	SLURP2	HGNC:25549
CYP11B1/CYP11B2	rs4736317	GTExv8.ALL.Muscle_Skeletal	top1	-5.32495	1.01e-07	SLURP2	HGNC:25549
CYP11B1/CYP11B2	rs4736317	GTExv8.ALL.Brain_Hypothalamus	susie	5.3243	1.01e-07	LY6E-DT	HGNC:53728
CYP11B1/CYP11B2	rs4736317	GTExv8.ALL.Prostate	top1	-5.32495	1.01e-07
CYP11B1/CYP11B2	rs4736317	GTExv8.ALL.Skin_Sun_Exposed_Lower_leg	enet	5.31915	1.04e-07	LY6E-DT	HGNC:53728
CYP11B1/CYP11B2	rs4736317	GTExv8.ALL.Skin_Sun_Exposed_Lower_leg	enet	5.30176	1.15e-07	SLURP1	HGNC:18746
CYP11B1/CYP11B2	rs4736317	GTExv8.ALL.Adipose_Subcutaneous	enet	5.29469	1.19e-07	LY6E-DT	HGNC:53728
CYP11B1/CYP11B2	rs4736317	GTExv8.ALL.Thyroid	enet	5.2498	1.52e-07	LY6E-DT	HGNC:53728
CYP11B1/CYP11B2	rs4736317	GTExv8.ALL.Adrenal_Gland	susie	5.20729	1.92e-07	LY6E-DT	HGNC:53728
CYP11B1/CYP11B2	rs4736317	GTExv8.ALL.Brain_Anterior_cingulate_cortex_BA24	lasso	5.19171	2.08e-07	THEM6	HGNC:29656
CYP11B1/CYP11B2	rs4736317	GTExv8.ALL.Brain_Substantia_nigra	lasso	5.17135	2.32e-07	LNCOC1	HGNC:53947
CYP11B1/CYP11B2	rs4736317	GTExv8.ALL.Adipose_Visceral_Omentum	top1	-5.17068	2.33e-07	SLURP2	HGNC:25549
CYP11B1/CYP11B2	rs4736317	GTExv8.ALL.Artery_Aorta	top1	5.1392	2.76e-07	LY6E-DT	HGNC:53728
CYP11B1/CYP11B2	rs4736317	GTExv8.ALL.Prostate	top1	5.13924	2.76e-07	LY6E-DT	HGNC:53728
CYP11B1/CYP11B2	rs4736317	GTExv8.ALL.Artery_Tibial	lasso	5.12451	2.98e-07	LY6E-DT	HGNC:53728
CYP11B1/CYP11B2	rs4736317	GTExv8.ALL.Brain_Cerebellum	susie	5.11897	3.07e-07	LY6E-DT	HGNC:53728
CYP11B1/CYP11B2	rs4736317	GTExv8.ALL.Vagina	top1	5.08807	3.62e-07	PSCA	HGNC:9500
CYP11B1/CYP11B2	rs4736317	GTExv8.ALL.Pituitary	susie	5.0869	3.64e-07	LY6E-DT	HGNC:53728
CYP11B1/CYP11B2	rs4736317	GTExv8.ALL.Testis	susie	5.0858	3.66e-07	LY6E	HGNC:6727
CYP11B1/CYP11B2	rs4736317	GTExv8.ALL.Breast_Mammary_Tissue	susie	5.08423	3.69e-07	LY6E-DT	HGNC:53728
CYP11B1/CYP11B2	rs4736317	GTExv8.ALL.Stomach	lasso	5.06359	4.11e-07	THEM6	HGNC:29656
CYP11B1/CYP11B2	rs4736317	GTExv8.ALL.Adipose_Visceral_Omentum	top1	5.06272	4.13e-07	LY6E-DT	HGNC:53728
CYP11B1/CYP11B2	rs4736317	GTExv8.ALL.Heart_Atrial_Appendage	top1	5.06272	4.13e-07	LY6E-DT	HGNC:53728
CYP11B1/CYP11B2	rs4736317	GTExv8.ALL.Cells_EBV-transformed_lymphocytes	top1	5.06272	4.13e-07	LY6E-DT	HGNC:53728
CYP11B1/CYP11B2	rs4736317	GTExv8.ALL.Colon_Sigmoid	top1	5.06272	4.13e-07	LY6E-DT	HGNC:53728
CYP11B1/CYP11B2	rs4736317	GTExv8.ALL.Brain_Caudate_basal_ganglia	top1	5.0627	4.13e-07	LY6E-DT	HGNC:53728
CYP11B1/CYP11B2	rs4736317	GTExv8.ALL.Stomach	top1	5.06272	4.13e-07	LY6E-DT	HGNC:53728
CYP11B1/CYP11B2	rs4736317	GTExv8.ALL.Adrenal_Gland	top1	5.06272	4.13e-07	LY6E	HGNC:6727
CYP11B1/CYP11B2	rs4736317	GTExv8.ALL.Whole_Blood	top1	5.06	4.13e-07	LY6E-DT	HGNC:53728
CYP11B1/CYP11B2	rs4736317	GTExv8.ALL.Brain_Nucleus_accumbens_basal_ganglia	lasso	5.0495	4.43e-07	LY6E-DT	HGNC:53728
CYP11B1/CYP11B2	rs4736317	GTExv8.ALL.Brain_Putamen_basal_ganglia	enet	5.03899	4.68e-07	LNCOC1	HGNC:53947
CYP11B1/CYP11B2	rs4736317	GTExv8.ALL.Skin_Not_Sun_Exposed_Suprapubic	enet	5.02605	5.01e-07	SLURP1	HGNC:18746
CYP11B1/CYP11B2	rs4736317	GTExv8.ALL.Esophagus_Mucosa	enet	5.00094	5.71e-07	SLURP1	HGNC:18746
CYP11B1/CYP11B2	rs4736317	GTExv8.ALL.Skin_Sun_Exposed_Lower_leg	susie	5.00028	5.72e-07	SLURP2	HGNC:25549
CYP11B1/CYP11B2	rs4736317	GTExv8.ALL.Brain_Hippocampus	lasso	4.9217	8.58e-07	LY6K	HGNC:24225
CYP11B1/CYP11B2	rs4736317	GTExv8.ALL.Nerve_Tibial	enet	4.89576	9.79e-07	LY6E-DT	HGNC:53728
CYP11B1/CYP11B2	rs4736317	GTExv8.ALL.Skin_Not_Sun_Exposed_Suprapubic	lasso	4.86416	1.15e-06	LY6D	HGNC:13348
CYP11B1/CYP11B2	rs4736317	GTExv8.ALL.Brain_Cerebellar_Hemisphere	susie	4.84608	1.26e-06	ZNF696	HGNC:25872
CYP11B1/CYP11B2	rs4736317	GTExv8.ALL.Brain_Putamen_basal_ganglia	enet	4.78286	1.73e-06	LY6K	HGNC:24225
CYP11B1/CYP11B2	rs4736317	GTExv8.ALL.Brain_Frontal_Cortex_BA9	susie	4.7794	1.76e-06	LY6D	HGNC:13348
CYP11B1/CYP11B2	rs4736317	GTExv8.ALL.Heart_Atrial_Appendage	enet	-4.7323	2.22e-06	LYNX1	HGNC:29604
CYP11B1/CYP11B2	rs4736317	GTExv8.ALL.Brain_Frontal_Cortex_BA9	enet	4.7083	2.5e-06	THEM6	HGNC:29656
CYP11B1/CYP11B2	rs4736317	GTExv8.ALL.Muscle_Skeletal	enet	4.64978	3.32e-06	THEM6	HGNC:29656
CYP11B1/CYP11B2	rs4736317	GTExv8.ALL.Artery_Aorta	lasso	-4.6453	3.4e-06
CYP11B1/CYP11B2	rs4736317	GTExv8.ALL.Minor_Salivary_Gland	enet	4.59501	4.33e-06	LY6K	HGNC:24225
ABCC1	rs4781721	GTExv8.ALL.Minor_Salivary_Gland	susie	-5.79898	6.67e-09
ABCC1	rs4781721	GTExv8.ALL.Esophagus_Muscularis	top1	-5.27635	1.32e-07	ABCC1	HGNC:51
ABCC1	rs4781721	GTExv8.ALL.Artery_Coronary	susie	5.07658	3.84e-07
ABCC1	rs4781721	GTExv8.ALL.Colon_Transverse	top1	-4.70044	2.6e-06	ABCC1	HGNC:51
CYP2C8/LOC107984257	rs528961621	GTExv8.ALL.Pituitary	susie	-7.45238	9.17e-14	CYP2C8	HGNC:2622
CYP2C8/LOC107984257	rs528961621	GTExv8.ALL.Brain_Cerebellum	susie	-7.09406	1.3e-12	CYP2C18	HGNC:2620
CYP2C8/LOC107984257	rs528961621	GTExv8.ALL.Esophagus_Mucosa	susie	-6.34733	2.19e-10	MTND4P20	HGNC:42207
CYP2C8/LOC107984257	rs528961621	GTExv8.ALL.Brain_Amygdala	susie	-6.0383	1.56e-09	CYP2C8	HGNC:2622
CYP2C8/LOC107984257	rs528961621	GTExv8.ALL.Stomach	top1	-6.0066	1.9e-09	RPL7AP52	HGNC:36233
CYP2C8/LOC107984257	rs528961621	GTExv8.ALL.Skin_Sun_Exposed_Lower_leg	susie	-5.99361	2.05e-09	CYP2C9	HGNC:2623
CYP2C8/LOC107984257	rs528961621	GTExv8.ALL.Stomach	top1	-5.8924	3.81e-09	CYP2C9	HGNC:2623
CYP2C8/LOC107984257	rs528961621	GTExv8.ALL.Small_Intestine_Terminal_Ileum	lasso	-5.86275	4.55e-09	CYP2C8	HGNC:2622
CYP2C8/LOC107984257	rs528961621	GTExv8.ALL.Colon_Sigmoid	top1	-5.72504	1.03e-08	CYP2C8	HGNC:2622
CYP2C8/LOC107984257	rs528961621	GTExv8.ALL.Esophagus_Mucosa	lasso	-5.46564	4.61e-08	CYP2C9	HGNC:2623
CYP2C8/LOC107984257	rs528961621	GTExv8.ALL.Colon_Transverse	lasso	-5.33542	9.53e-08	CYP2C8	HGNC:2622
CYP2C8/LOC107984257	rs528961621	GTExv8.ALL.Colon_Transverse	susie	-5.24199	1.59e-07	CYP2C9	HGNC:2623
CYP2C8/LOC107984257	rs528961621	GTExv8.ALL.Small_Intestine_Terminal_Ileum	susie	4.98082	6.33e-07	CYP2C18	HGNC:2620
CYP2C8/LOC107984257	rs528961621	GTExv8.ALL.Skin_Not_Sun_Exposed_Suprapubic	lasso	4.88694	1.02e-06	CYP2C18	HGNC:2620
SRD5A2	rs559555	GTExv8.ALL.Adipose_Visceral_Omentum	susie	-7.99735	1.27e-15	SPAST	HGNC:11233
SRD5A2	rs559555	GTExv8.ALL.Artery_Coronary	susie	-6.89439	5.41e-12	SPAST	HGNC:11233
SRD5A2	rs559555	GTExv8.ALL.Lung	susie	-6.38488	1.72e-10	SPAST	HGNC:11233
SRD5A2	rs559555	GTExv8.ALL.Thyroid	top1	-6.08094	1.19e-09	XDH	HGNC:12805
SRD5A2	rs559555	GTExv8.ALL.Brain_Cerebellum	enet	-6.05769	1.38e-09	SPAST	HGNC:11233
SRD5A2	rs559555	GTExv8.ALL.Adipose_Subcutaneous	top1	-5.83451	5.39e-09	SPAST	HGNC:11233
SRD5A2	rs559555	GTExv8.ALL.Skin_Sun_Exposed_Lower_leg	top1	-5.7106	1.13e-08	DPY30	HGNC:24590
SRD5A2	rs559555	GTExv8.ALL.Brain_Substantia_nigra	susie	-5.35792	8.42e-08
SRD5A2	rs559555	GTExv8.ALL.Thyroid	enet	-5.25873	1.45e-07	DPY30	HGNC:24590
SRD5A2	rs559555	GTExv8.ALL.Thyroid	lasso	-5.23309	1.67e-07	SPAST	HGNC:11233
SRD5A2	rs559555	GTExv8.ALL.Brain_Cerebellar_Hemisphere	top1	-5.20927	1.9e-07	DPY30	HGNC:24590
SRD5A2	rs559555	GTExv8.ALL.Pituitary	susie	-5.18128	2.2e-07	SPAST	HGNC:11233
SRD5A2	rs559555	GTExv8.ALL.Colon_Transverse	top1	-5.00727	5.52e-07	SPAST	HGNC:11233
SRD5A2	rs559555	GTExv8.ALL.Heart_Atrial_Appendage	top1	-4.87315	1.1e-06	DPY30	HGNC:24590
SRD5A2	rs559555	GTExv8.ALL.Testis	susie	-4.82556	1.4e-06	SRD5A2	HGNC:11285
SRD5A2	rs559555	GTExv8.ALL.Esophagus_Mucosa	susie	4.71401	2.43e-06	XDH	HGNC:12805
SRD5A2	rs559555	GTExv8.ALL.Nerve_Tibial	top1	4.69935	2.61e-06	MEMO1	HGNC:14014
HSD17B12/ALKBH3	rs57635800	GTExv8.ALL.Lung	susie	-10.8443	2.12e-27	HSD17B12	HGNC:18646
HSD17B12/ALKBH3	rs57635800	GTExv8.ALL.Whole_Blood	susie	-10.8	2.42e-27	HSD17B12	HGNC:18646
HSD17B12/ALKBH3	rs57635800	GTExv8.ALL.Whole_Blood	enet	-10.8	3.63e-27
HSD17B12/ALKBH3	rs57635800	GTExv8.ALL.Esophagus_Mucosa	susie	-10.772	4.67e-27
HSD17B12/ALKBH3	rs57635800	GTExv8.ALL.Esophagus_Gastroesophageal_Junction	top1	-10.7717	4.68e-27
HSD17B12/ALKBH3	rs57635800	GTExv8.ALL.Uterus	top1	-10.8	4.68e-27
HSD17B12/ALKBH3	rs57635800	GTExv8.ALL.Adipose_Subcutaneous	top1	-10.7717	4.68e-27
HSD17B12/ALKBH3	rs57635800	GTExv8.ALL.Nerve_Tibial	top1	-10.7717	4.68e-27
HSD17B12/ALKBH3	rs57635800	GTExv8.ALL.Brain_Frontal_Cortex_BA9	top1	-10.7717	4.68e-27
HSD17B12/ALKBH3	rs57635800	GTExv8.ALL.Colon_Transverse	top1	-10.7717	4.68e-27
HSD17B12/ALKBH3	rs57635800	GTExv8.ALL.Spleen	top1	-10.8	4.68e-27
HSD17B12/ALKBH3	rs57635800	GTExv8.ALL.Brain_Anterior_cingulate_cortex_BA24	top1	-10.7717	4.68e-27	HSD17B12	HGNC:18646
HSD17B12/ALKBH3	rs57635800	GTExv8.ALL.Colon_Transverse	top1	-10.7717	4.68e-27	HSD17B12	HGNC:18646
HSD17B12/ALKBH3	rs57635800	GTExv8.ALL.Brain_Frontal_Cortex_BA9	top1	-10.7717	4.68e-27	HSD17B12	HGNC:18646
HSD17B12/ALKBH3	rs57635800	GTExv8.ALL.Kidney_Cortex	top1	-10.7717	4.68e-27	HSD17B12	HGNC:18646
HSD17B12/ALKBH3	rs57635800	GTExv8.ALL.Kidney_Cortex	top1	-10.7717	4.68e-27
HSD17B12/ALKBH3	rs57635800	GTExv8.ALL.Small_Intestine_Terminal_Ileum	top1	-10.7717	4.68e-27	HSD17B12	HGNC:18646
HSD17B12/ALKBH3	rs57635800	GTExv8.ALL.Skin_Not_Sun_Exposed_Suprapubic	top1	-10.8	4.68e-27	HSD17B12	HGNC:18646
HSD17B12/ALKBH3	rs57635800	GTExv8.ALL.Minor_Salivary_Gland	top1	-10.7717	4.68e-27	HSD17B12	HGNC:18646
HSD17B12/ALKBH3	rs57635800	GTExv8.ALL.Minor_Salivary_Gland	top1	-10.7717	4.68e-27
HSD17B12/ALKBH3	rs57635800	GTExv8.ALL.Brain_Hippocampus	top1	-10.7717	4.68e-27	HSD17B12	HGNC:18646
HSD17B12/ALKBH3	rs57635800	GTExv8.ALL.Esophagus_Mucosa	susie	-10.7664	4.96e-27	HSD17B12	HGNC:18646
HSD17B12/ALKBH3	rs57635800	GTExv8.ALL.Skin_Sun_Exposed_Lower_leg	susie	-10.7427	6.41e-27
HSD17B12/ALKBH3	rs57635800	GTExv8.ALL.Brain_Hypothalamus	susie	-10.7401	6.6e-27
HSD17B12/ALKBH3	rs57635800	GTExv8.ALL.Pancreas	susie	-10.7366	6.85e-27	HSD17B12	HGNC:18646
HSD17B12/ALKBH3	rs57635800	GTExv8.ALL.Adipose_Visceral_Omentum	susie	-10.7209	8.12e-27
HSD17B12/ALKBH3	rs57635800	GTExv8.ALL.Skin_Not_Sun_Exposed_Suprapubic	susie	-10.7	8.29e-27
HSD17B12/ALKBH3	rs57635800	GTExv8.ALL.Lung	susie	-10.6997	1.02e-26
HSD17B12/ALKBH3	rs57635800	GTExv8.ALL.Adipose_Subcutaneous	susie	-10.696	1.06e-26
HSD17B12/ALKBH3	rs57635800	GTExv8.ALL.Skin_Sun_Exposed_Lower_leg	susie	-10.6903	1.13e-26	HSD17B12	HGNC:18646
HSD17B12/ALKBH3	rs57635800	GTExv8.ALL.Liver	susie	-10.6906	1.13e-26	HSD17B12	HGNC:18646
HSD17B12/ALKBH3	rs57635800	GTExv8.ALL.Testis	susie	-10.7	1.2e-26	HSD17B12	HGNC:18646
HSD17B12/ALKBH3	rs57635800	GTExv8.ALL.Adipose_Visceral_Omentum	susie	-10.6774	1.3e-26	HSD17B12	HGNC:18646
HSD17B12/ALKBH3	rs57635800	GTExv8.ALL.Lung	susie	-10.6615	1.54e-26
HSD17B12/ALKBH3	rs57635800	GTExv8.ALL.Minor_Salivary_Gland	susie	-10.6576	1.61e-26
HSD17B12/ALKBH3	rs57635800	GTExv8.ALL.Adipose_Subcutaneous	susie	-10.6471	1.8e-26	HSD17B12	HGNC:18646
HSD17B12/ALKBH3	rs57635800	GTExv8.ALL.Breast_Mammary_Tissue	susie	-10.6443	1.85e-26
HSD17B12/ALKBH3	rs57635800	GTExv8.ALL.Brain_Spinal_cord_cervical_c-1	susie	-10.6354	2.04e-26
HSD17B12/ALKBH3	rs57635800	GTExv8.ALL.Thyroid	susie	-10.6	2.5e-26
HSD17B12/ALKBH3	rs57635800	GTExv8.ALL.Breast_Mammary_Tissue	susie	-10.6123	2.61e-26	HSD17B12	HGNC:18646
HSD17B12/ALKBH3	rs57635800	GTExv8.ALL.Prostate	susie	-10.607	2.76e-26
HSD17B12/ALKBH3	rs57635800	GTExv8.ALL.Brain_Spinal_cord_cervical_c-1	susie	-10.6042	2.85e-26	HSD17B12	HGNC:18646
HSD17B12/ALKBH3	rs57635800	GTExv8.ALL.Muscle_Skeletal	susie	-10.5871	3.42e-26	HSD17B12	HGNC:18646
HSD17B12/ALKBH3	rs57635800	GTExv8.ALL.Nerve_Tibial	susie	-10.5664	4.26e-26	HSD17B12	HGNC:18646
HSD17B12/ALKBH3	rs57635800	GTExv8.ALL.Artery_Tibial	susie	-10.562	4.47e-26
HSD17B12/ALKBH3	rs57635800	GTExv8.ALL.Thyroid	susie	-10.6	4.82e-26	HSD17B12	HGNC:18646
HSD17B12/ALKBH3	rs57635800	GTExv8.ALL.Brain_Cerebellum	susie	-10.552	4.97e-26
HSD17B12/ALKBH3	rs57635800	GTExv8.ALL.Artery_Tibial	susie	-10.5485	5.16e-26	HSD17B12	HGNC:18646
HSD17B12/ALKBH3	rs57635800	GTExv8.ALL.Nerve_Tibial	susie	-10.5482	5.18e-26
HSD17B12/ALKBH3	rs57635800	GTExv8.ALL.Liver	lasso	-10.5468	5.25e-26
HSD17B12/ALKBH3	rs57635800	GTExv8.ALL.Ovary	susie	-10.5142	7.43e-26	HSD17B12	HGNC:18646
HSD17B12/ALKBH3	rs57635800	GTExv8.ALL.Adrenal_Gland	top1	-10.5093	7.83e-26	HSD17B12	HGNC:18646
HSD17B12/ALKBH3	rs57635800	GTExv8.ALL.Brain_Substantia_nigra	top1	-10.5093	7.83e-26
HSD17B12/ALKBH3	rs57635800	GTExv8.ALL.Stomach	susie	-10.5054	8.15e-26
HSD17B12/ALKBH3	rs57635800	GTExv8.ALL.Vagina	susie	-10.4988	8.75e-26
HSD17B12/ALKBH3	rs57635800	GTExv8.ALL.Spleen	enet	-10.5	9.04e-26	HSD17B12	HGNC:18646
HSD17B12/ALKBH3	rs57635800	GTExv8.ALL.Heart_Left_Ventricle	susie	-10.5	9.11e-26	HSD17B12	HGNC:18646
HSD17B12/ALKBH3	rs57635800	GTExv8.ALL.Brain_Caudate_basal_ganglia	susie	-10.4949	9.12e-26
HSD17B12/ALKBH3	rs57635800	GTExv8.ALL.Brain_Cortex	susie	-10.4811	1.06e-25	HSD17B12	HGNC:18646
HSD17B12/ALKBH3	rs57635800	GTExv8.ALL.Small_Intestine_Terminal_Ileum	susie	-10.4786	1.08e-25
HSD17B12/ALKBH3	rs57635800	GTExv8.ALL.Heart_Atrial_Appendage	susie	-10.5	1.4e-25	HSD17B12	HGNC:18646
HSD17B12/ALKBH3	rs57635800	GTExv8.ALL.Small_Intestine_Terminal_Ileum	susie	-10.4485	1.49e-25
HSD17B12/ALKBH3	rs57635800	GTExv8.ALL.Prostate	susie	-10.4351	1.71e-25	HSD17B12	HGNC:18646
HSD17B12/ALKBH3	rs57635800	GTExv8.ALL.Adipose_Visceral_Omentum	susie	-10.4095	2.24e-25
HSD17B12/ALKBH3	rs57635800	GTExv8.ALL.Adrenal_Gland	susie	-10.4068	2.31e-25
HSD17B12/ALKBH3	rs57635800	GTExv8.ALL.Brain_Hippocampus	susie	-10.4012	2.45e-25
HSD17B12/ALKBH3	rs57635800	GTExv8.ALL.Cells_EBV-transformed_lymphocytes	susie	-10.3986	2.52e-25	HSD17B12	HGNC:18646
HSD17B12/ALKBH3	rs57635800	GTExv8.ALL.Cells_EBV-transformed_lymphocytes	susie	-10.3977	2.54e-25
HSD17B12/ALKBH3	rs57635800	GTExv8.ALL.Muscle_Skeletal	susie	-10.397	2.56e-25
HSD17B12/ALKBH3	rs57635800	GTExv8.ALL.Stomach	enet	-10.3936	2.65e-25
HSD17B12/ALKBH3	rs57635800	GTExv8.ALL.Brain_Hypothalamus	enet	-10.3916	2.71e-25	HSD17B12	HGNC:18646
HSD17B12/ALKBH3	rs57635800	GTExv8.ALL.Testis	susie	-10.4	2.91e-25
HSD17B12/ALKBH3	rs57635800	GTExv8.ALL.Esophagus_Mucosa	top1	-10.3789	3.09e-25
HSD17B12/ALKBH3	rs57635800	GTExv8.ALL.Colon_Transverse	susie	-10.3683	3.45e-25
HSD17B12/ALKBH3	rs57635800	GTExv8.ALL.Heart_Atrial_Appendage	susie	-10.4	4.1e-25
HSD17B12/ALKBH3	rs57635800	GTExv8.ALL.Artery_Aorta	enet	-10.3462	4.35e-25
HSD17B12/ALKBH3	rs57635800	GTExv8.ALL.Brain_Putamen_basal_ganglia	enet	-10.3359	4.85e-25
HSD17B12/ALKBH3	rs57635800	GTExv8.ALL.Cells_EBV-transformed_lymphocytes	susie	-10.3316	5.07e-25
HSD17B12/ALKBH3	rs57635800	GTExv8.ALL.Brain_Amygdala	susie	-10.3273	5.3e-25	HSD17B12	HGNC:18646
HSD17B12/ALKBH3	rs57635800	GTExv8.ALL.Brain_Substantia_nigra	susie	-10.3266	5.34e-25	HSD17B12	HGNC:18646
HSD17B12/ALKBH3	rs57635800	GTExv8.ALL.Artery_Coronary	susie	-10.3246	5.45e-25	HSD17B12	HGNC:18646
HSD17B12/ALKBH3	rs57635800	GTExv8.ALL.Brain_Nucleus_accumbens_basal_ganglia	top1	-10.3075	6.52e-25
HSD17B12/ALKBH3	rs57635800	GTExv8.ALL.Artery_Coronary	susie	-10.3048	6.7e-25
HSD17B12/ALKBH3	rs57635800	GTExv8.ALL.Pituitary	enet	-10.2774	8.91e-25	HSD17B12	HGNC:18646
HSD17B12/ALKBH3	rs57635800	GTExv8.ALL.Brain_Cortex	susie	-10.2727	9.36e-25
HSD17B12/ALKBH3	rs57635800	GTExv8.ALL.Pancreas	enet	-10.2433	1.27e-24
HSD17B12/ALKBH3	rs57635800	GTExv8.ALL.Esophagus_Muscularis	susie	-10.2343	1.39e-24
HSD17B12/ALKBH3	rs57635800	GTExv8.ALL.Brain_Amygdala	lasso	-10.2238	1.55e-24
HSD17B12/ALKBH3	rs57635800	GTExv8.ALL.Esophagus_Muscularis	susie	-10.222	1.58e-24	HSD17B12	HGNC:18646
HSD17B12/ALKBH3	rs57635800	GTExv8.ALL.Vagina	susie	-10.2136	1.72e-24	HSD17B12	HGNC:18646
HSD17B12/ALKBH3	rs57635800	GTExv8.ALL.Brain_Caudate_basal_ganglia	enet	-10.2064	1.86e-24	HSD17B12	HGNC:18646
HSD17B12/ALKBH3	rs57635800	GTExv8.ALL.Heart_Left_Ventricle	susie	-10.2	2.87e-24
HSD17B12/ALKBH3	rs57635800	GTExv8.ALL.Brain_Nucleus_accumbens_basal_ganglia	susie	-10.1272	4.19e-24	HSD17B12	HGNC:18646
HSD17B12/ALKBH3	rs57635800	GTExv8.ALL.Stomach	enet	-10.1076	5.11e-24	HSD17B12	HGNC:18646
HSD17B12/ALKBH3	rs57635800	GTExv8.ALL.Ovary	susie	-10.099	5.58e-24
HSD17B12/ALKBH3	rs57635800	GTExv8.ALL.Pituitary	enet	-10.0754	7.1e-24
HSD17B12/ALKBH3	rs57635800	GTExv8.ALL.Colon_Sigmoid	susie	-10.0627	8.08e-24	HSD17B12	HGNC:18646
HSD17B12/ALKBH3	rs57635800	GTExv8.ALL.Brain_Cerebellum	susie	-10.0495	9.23e-24	HSD17B12	HGNC:18646
HSD17B12/ALKBH3	rs57635800	GTExv8.ALL.Thyroid	top1	-10	1.08e-23
HSD17B12/ALKBH3	rs57635800	GTExv8.ALL.Esophagus_Gastroesophageal_Junction	susie	-10.0207	1.24e-23	HSD17B12	HGNC:18646
HSD17B12/ALKBH3	rs57635800	GTExv8.ALL.Brain_Cerebellar_Hemisphere	susie	-10.0092	1.39e-23
HSD17B12/ALKBH3	rs57635800	GTExv8.ALL.Uterus	lasso	-9.97	2.03e-23
HSD17B12/ALKBH3	rs57635800	GTExv8.ALL.Artery_Aorta	enet	-9.9699	2.06e-23	HSD17B12	HGNC:18646
HSD17B12/ALKBH3	rs57635800	GTExv8.ALL.Brain_Cerebellar_Hemisphere	susie	-9.95363	2.43e-23	HSD17B12	HGNC:18646
HSD17B12/ALKBH3	rs57635800	GTExv8.ALL.Brain_Anterior_cingulate_cortex_BA24	susie	-9.94482	2.66e-23
HSD17B12/ALKBH3	rs57635800	GTExv8.ALL.Artery_Aorta	lasso	-9.8931	4.46e-23
HSD17B12/ALKBH3	rs57635800	GTExv8.ALL.Colon_Sigmoid	susie	-9.87052	5.59e-23
HSD17B12/ALKBH3	rs57635800	GTExv8.ALL.Uterus	susie	-9.86	6.03e-23	HSD17B12	HGNC:18646
HSD17B12/ALKBH3	rs57635800	GTExv8.ALL.Esophagus_Gastroesophageal_Junction	susie	-9.7355	2.13e-22
HSD17B12/ALKBH3	rs57635800	GTExv8.ALL.Pancreas	enet	-9.61747	6.75e-22
HSD17B12/ALKBH3	rs57635800	GTExv8.ALL.Skin_Sun_Exposed_Lower_leg	enet	-9.39101	5.94e-21
HSD17B12/ALKBH3	rs57635800	GTExv8.ALL.Esophagus_Muscularis	enet	-9.38833	6.1e-21
HSD17B12/ALKBH3	rs57635800	GTExv8.ALL.Artery_Tibial	enet	-9.31613	1.21e-20
HSD17B12/ALKBH3	rs57635800	GTExv8.ALL.Skin_Not_Sun_Exposed_Suprapubic	susie	-8.93	4.45e-19
HSD17B12/ALKBH3	rs57635800	GTExv8.ALL.Prostate	enet	-8.81825	1.16e-18
HSD17B12/ALKBH3	rs57635800	GTExv8.ALL.Spleen	enet	-8.54	1.38e-17
HSD17B12/ALKBH3	rs57635800	GTExv8.ALL.Heart_Atrial_Appendage	susie	-8.19	2.58e-16
HSD17B12/ALKBH3	rs57635800	GTExv8.ALL.Breast_Mammary_Tissue	enet	-6.93348	4.11e-12
HSD17B12/ALKBH3	rs57635800	GTExv8.ALL.Brain_Cortex	susie	-6.88095	5.95e-12
HSD17B12/ALKBH3	rs57635800	GTExv8.ALL.Liver	susie	6.6071	3.92e-11
HSD17B12/ALKBH3	rs57635800	GTExv8.ALL.Brain_Hippocampus	susie	6.11717	9.52e-10	TTC17	HGNC:25596
HSD17B12/ALKBH3	rs57635800	GTExv8.ALL.Heart_Left_Ventricle	top1	-5.65	1.61e-08
PKD2L1	rs603424	GTExv8.ALL.Adipose_Subcutaneous	enet	17.4872	1.79e-68	SCD	HGNC:10571
PKD2L1	rs603424	GTExv8.ALL.Brain_Frontal_Cortex_BA9	susie	-10.6663	1.46e-26	PKD2L1	HGNC:9011
PKD2L1	rs603424	GTExv8.ALL.Brain_Cerebellar_Hemisphere	enet	-9.52879	1.59e-21	DNMBP	HGNC:30373
PKD2L1	rs603424	GTExv8.ALL.Brain_Cortex	enet	-8.67811	4.02e-18	PKD2L1	HGNC:9011
PKD2L1	rs603424	GTExv8.ALL.Testis	enet	7.75962	8.52e-15	PKD2L1	HGNC:9011
PKD2L1	rs603424	GTExv8.ALL.Lung	top1	-7.07736	1.47e-12	PKD2L1	HGNC:9011
PKD2L1	rs603424	GTExv8.ALL.Whole_Blood	top1	-5.6622	1.49e-08	PHB1P9	HGNC:39288
PKD2L1	rs603424	GTExv8.ALL.Adipose_Subcutaneous	lasso	5.58944	2.28e-08	ERLIN1	HGNC:16947
PKD2L1	rs603424	GTExv8.ALL.Spleen	susie	5.0456	4.52e-07	BLOC1S2	HGNC:20984
PKD2L1	rs603424	GTExv8.ALL.Brain_Hypothalamus	susie	-4.641	3.47e-06	DNMBP	HGNC:30373
ACSM6	rs612490	GTExv8.ALL.Artery_Coronary	susie	-14.8139	1.19e-49	PDLIM1	HGNC:2067
ACSM6	rs612490	GTExv8.ALL.Small_Intestine_Terminal_Ileum	lasso	-9.47028	2.79e-21	CYP2C8	HGNC:2622
ACSM6	rs612490	GTExv8.ALL.Thyroid	enet	-9.3104	1.27e-20	CYP2C8	HGNC:2622
ACSM6	rs612490	GTExv8.ALL.Skin_Not_Sun_Exposed_Suprapubic	susie	9.27379	1.8e-20	ACSM6	HGNC:31665
ACSM6	rs612490	GTExv8.ALL.Skin_Sun_Exposed_Lower_leg	susie	9.07415	1.15e-19	ACSM6	HGNC:31665
ACSM6	rs612490	GTExv8.ALL.Testis	enet	-8.80482	1.31e-18	CYP2C8	HGNC:2622
ACSM6	rs612490	GTExv8.ALL.Artery_Tibial	top1	-6.8978	5.28e-12	PDLIM1	HGNC:2067
ACSM6	rs612490	GTExv8.ALL.Prostate	top1	-6.8978	5.28e-12	CYP2C8	HGNC:2622
ACSM6	rs612490	GTExv8.ALL.Heart_Atrial_Appendage	top1	-6.8978	5.28e-12	CYP2C8	HGNC:2622
ACSM6	rs612490	GTExv8.ALL.Pituitary	susie	-6.79484	1.08e-11	CYP2C8	HGNC:2622
ACSM6	rs612490	GTExv8.ALL.Artery_Aorta	susie	-6.66856	2.58e-11	CYP2C8	HGNC:2622
ACSM6	rs612490	GTExv8.ALL.Skin_Not_Sun_Exposed_Suprapubic	susie	-6.61026	3.84e-11	PDLIM1	HGNC:2067
ACSM6	rs612490	GTExv8.ALL.Stomach	susie	-6.5705	5.01e-11	MTND4P20	HGNC:42207
ACSM6	rs612490	GTExv8.ALL.Adipose_Visceral_Omentum	susie	-6.49135	8.51e-11	CYP2C8	HGNC:2622
ACSM6	rs612490	GTExv8.ALL.Adipose_Subcutaneous	lasso	-6.46224	1.03e-10	CYP2C8	HGNC:2622
ACSM6	rs612490	GTExv8.ALL.Muscle_Skeletal	susie	-6.2445	4.25e-10	CYP2C8	HGNC:2622
ACSM6	rs612490	GTExv8.ALL.Skin_Sun_Exposed_Lower_leg	susie	-6.10271	1.04e-09	CYP2C8	HGNC:2622
ACSM6	rs612490	GTExv8.ALL.Colon_Transverse	lasso	-6.01365	1.81e-09	CYP2C8	HGNC:2622
ACSM6	rs612490	GTExv8.ALL.Thyroid	susie	-5.89544	3.74e-09	ACSM6	HGNC:31665
ACSM6	rs612490	GTExv8.ALL.Skin_Not_Sun_Exposed_Suprapubic	top1	-5.75798	8.51e-09	CYP2C8	HGNC:2622
ACSM6	rs612490	GTExv8.ALL.Nerve_Tibial	susie	-5.56	2.76e-08	CYP2C8	HGNC:2622
ACSM6	rs612490	GTExv8.ALL.Esophagus_Muscularis	top1	-5.4829	4.18e-08	CYP2C8	HGNC:2622
ACSM6	rs612490	GTExv8.ALL.Breast_Mammary_Tissue	top1	-5.4829	4.18e-08	CYP2C8	HGNC:2622
ACSM6	rs612490	GTExv8.ALL.Esophagus_Gastroesophageal_Junction	susie	-5.1056	3.3e-07	CYP2C8	HGNC:2622
ACSM6	rs612490	GTExv8.ALL.Esophagus_Mucosa	susie	-4.86952	1.12e-06	MTND4P20	HGNC:42207
ACSM6	rs612490	GTExv8.ALL.Kidney_Cortex	susie	-4.85	1.23e-06	ACSM6	HGNC:31665
ACSM6	rs612490	GTExv8.ALL.Adipose_Subcutaneous	top1	-4.73199	2.22e-06	PDLIM1	HGNC:2067
ACSM6	rs612490	GTExv8.ALL.Liver	susie	4.6566	3.21e-06	CYP2C19	HGNC:2621
ACSM6	rs612490	GTExv8.ALL.Brain_Putamen_basal_ganglia	lasso	4.6172	3.89e-06	ENTPD1	HGNC:3363
LINC01835/CYP4F36P	rs77420750	GTExv8.ALL.Muscle_Skeletal	enet	6.61025	3.84e-11	CYP4F11	HGNC:13265
LINC01835/CYP4F36P	rs77420750	GTExv8.ALL.Brain_Hippocampus	enet	5.96885	2.39e-09	CYP4F11	HGNC:13265
LINC01835/CYP4F36P	rs77420750	GTExv8.ALL.Adrenal_Gland	enet	5.70907	1.14e-08
LINC01835/CYP4F36P	rs77420750	GTExv8.ALL.Pituitary	susie	5.65374	1.57e-08
LINC01835/CYP4F36P	rs77420750	GTExv8.ALL.Whole_Blood	enet	5.22066	1.78e-07	CYP4F22	HGNC:26820
LINC01835/CYP4F36P	rs77420750	GTExv8.ALL.Pituitary	susie	5.14315	2.7e-07	CYP4F11	HGNC:13265
LINC01835/CYP4F36P	rs77420750	GTExv8.ALL.Whole_Blood	lasso	5.1114	3.2e-07	CLEC4OP	HGNC:52651
LINC01835/CYP4F36P	rs77420750	GTExv8.ALL.Brain_Cerebellum	susie	5.10505	3.31e-07	CYP4F2	HGNC:2645
LINC01835/CYP4F36P	rs77420750	GTExv8.ALL.Heart_Left_Ventricle	enet	4.95188	7.35e-07	CYP4F11	HGNC:13265
LINC01835/CYP4F36P	rs77420750	GTExv8.ALL.Thyroid	enet	4.91639	8.82e-07
LINC01835/CYP4F36P	rs77420750	GTExv8.ALL.Brain_Cerebellar_Hemisphere	susie	4.84734	1.25e-06	CYP4F2	HGNC:2645
LINC01835/CYP4F36P	rs77420750	GTExv8.ALL.Thyroid	enet	4.83809	1.31e-06	CYP4F11	HGNC:13265
LINC01835/CYP4F36P	rs77420750	GTExv8.ALL.Esophagus_Gastroesophageal_Junction	enet	4.82211	1.42e-06
LINC01835/CYP4F36P	rs77420750	GTExv8.ALL.Esophagus_Gastroesophageal_Junction	susie	4.80792	1.53e-06	CYP4F11	HGNC:13265
LINC01835/CYP4F36P	rs77420750	GTExv8.ALL.Adrenal_Gland	enet	4.76046	1.93e-06	CYP4F11	HGNC:13265
LINC01835/CYP4F36P	rs77420750	GTExv8.ALL.Stomach	lasso	4.7308	2.24e-06	CLEC4OP	HGNC:52651
LINC01835/CYP4F36P	rs77420750	GTExv8.ALL.Colon_Sigmoid	enet	4.67289	2.97e-06	CYP4F11	HGNC:13265
LINC01835/CYP4F36P	rs77420750	GTExv8.ALL.Lung	enet	4.62773	3.7e-06	CLEC4OP	HGNC:52651
LINC01835/CYP4F36P	rs77420750	GTExv8.ALL.Esophagus_Muscularis	susie	4.62133	3.81e-06	CYP4F11	HGNC:13265
LINC01835/CYP4F36P	rs77420750	GTExv8.ALL.Skin_Sun_Exposed_Lower_leg	susie	4.61031	4.02e-06	CYP4F11	HGNC:13265
LINC01835/CYP4F36P	rs77420750	GTExv8.ALL.Heart_Atrial_Appendage	susie	4.59959	4.23e-06	CYP4F11	HGNC:13265
LINC01835/CYP4F36P	rs77420750	GTExv8.ALL.Artery_Aorta	lasso	4.58559	4.53e-06	CLEC4OP	HGNC:52651
LINC01835/CYP4F36P	rs77420750	GTExv8.ALL.Colon_Sigmoid	enet	4.58247	4.6e-06
CYP3A5	rs776746	GTExv8.ALL.Adrenal_Gland	lasso	-11.9543	6.16e-33	CYP3A5	HGNC:2638
CYP3A5	rs776746	GTExv8.ALL.Skin_Not_Sun_Exposed_Suprapubic	top1	10.6952	1.07e-26	CYP3A7	HGNC:2640
CYP3A5	rs776746	GTExv8.ALL.Nerve_Tibial	susie	9.89377	4.43e-23	CYP3A43	HGNC:17450
CYP3A5	rs776746	GTExv8.ALL.Adipose_Subcutaneous	lasso	-9.86966	5.64e-23	BUD31	HGNC:29629
CYP3A5	rs776746	GTExv8.ALL.Skin_Sun_Exposed_Lower_leg	top1	9.51867	1.75e-21	CPSF4	HGNC:2327
CYP3A5	rs776746	GTExv8.ALL.Brain_Cortex	top1	-9.48231	2.49e-21	ZKSCAN5	HGNC:12867
CYP3A5	rs776746	GTExv8.ALL.Esophagus_Mucosa	enet	9.48027	2.54e-21	ZNF655	HGNC:30899
CYP3A5	rs776746	GTExv8.ALL.Liver	susie	9.3535	8.48e-21	CYP3A51P	HGNC:42418
CYP3A5	rs776746	GTExv8.ALL.Breast_Mammary_Tissue	lasso	-9.32764	1.08e-20	ARPC1B	HGNC:704
CYP3A5	rs776746	GTExv8.ALL.Esophagus_Mucosa	lasso	9.31463	1.22e-20	ARPC1A	HGNC:703
CYP3A5	rs776746	GTExv8.ALL.Artery_Tibial	lasso	-9.2675	1.91e-20	CYP3A5	HGNC:2638
CYP3A5	rs776746	GTExv8.ALL.Skin_Not_Sun_Exposed_Suprapubic	susie	9.05057	1.42e-19	ZNF655	HGNC:30899
CYP3A5	rs776746	GTExv8.ALL.Muscle_Skeletal	susie	-8.79071	1.49e-18	BUD31	HGNC:29629
CYP3A5	rs776746	GTExv8.ALL.Skin_Sun_Exposed_Lower_leg	susie	-8.76858	1.81e-18	ZSCAN25	HGNC:21961
CYP3A5	rs776746	GTExv8.ALL.Brain_Frontal_Cortex_BA9	susie	-8.63739	5.75e-18	ZKSCAN5	HGNC:12867
CYP3A5	rs776746	GTExv8.ALL.Skin_Sun_Exposed_Lower_leg	susie	-8.59106	8.62e-18	ARPC1B	HGNC:704
CYP3A5	rs776746	GTExv8.ALL.Esophagus_Mucosa	susie	-8.56832	1.05e-17	ZKSCAN5	HGNC:12867
CYP3A5	rs776746	GTExv8.ALL.Skin_Not_Sun_Exposed_Suprapubic	susie	-8.56332	1.1e-17	ZSCAN25	HGNC:21961
CYP3A5	rs776746	GTExv8.ALL.Skin_Not_Sun_Exposed_Suprapubic	lasso	-8.49676	1.95e-17	ARPC1B	HGNC:704
CYP3A5	rs776746	GTExv8.ALL.Adipose_Subcutaneous	susie	-8.47581	2.33e-17	ARPC1B	HGNC:704
CYP3A5	rs776746	GTExv8.ALL.Esophagus_Mucosa	enet	8.34089	7.37e-17	CYP3A4	HGNC:2637
CYP3A5	rs776746	GTExv8.ALL.Adipose_Visceral_Omentum	enet	-8.26311	1.42e-16	BUD31	HGNC:29629
CYP3A5	rs776746	GTExv8.ALL.Skin_Sun_Exposed_Lower_leg	top1	-8.25757	1.49e-16	BUD31	HGNC:29629
CYP3A5	rs776746	GTExv8.ALL.Testis	susie	8.21632	2.1e-16	ATP5MF	HGNC:848
CYP3A5	rs776746	GTExv8.ALL.Whole_Blood	top1	-8.20323	2.34e-16	ARPC1B	HGNC:704
CYP3A5	rs776746	GTExv8.ALL.Esophagus_Gastroesophageal_Junction	enet	-8.1951	2.5e-16	CYP3A7	HGNC:2640
CYP3A5	rs776746	GTExv8.ALL.Liver	susie	-8.1742	2.98e-16	CYP3A5	HGNC:2638
CYP3A5	rs776746	GTExv8.ALL.Artery_Aorta	lasso	-8.08829	6.05e-16	ZSCAN25	HGNC:21961
CYP3A5	rs776746	GTExv8.ALL.Adipose_Subcutaneous	top1	-8.08725	6.1e-16	ZSCAN25	HGNC:21961
CYP3A5	rs776746	GTExv8.ALL.Testis	top1	-8.08725	6.1e-16	ZSCAN25	HGNC:21961
CYP3A5	rs776746	GTExv8.ALL.Pancreas	susie	-8.08212	6.37e-16	ZSCAN25	HGNC:21961
CYP3A5	rs776746	GTExv8.ALL.Testis	susie	8.07891	6.53e-16	TMEM225B	HGNC:53075
CYP3A5	rs776746	GTExv8.ALL.Whole_Blood	susie	-8.01434	1.11e-15	ZSCAN25	HGNC:21961
CYP3A5	rs776746	GTExv8.ALL.Lung	susie	-7.90057	2.78e-15	ZSCAN25	HGNC:21961
CYP3A5	rs776746	GTExv8.ALL.Spleen	top1	-7.8813	3.24e-15	ZSCAN25	HGNC:21961
CYP3A5	rs776746	GTExv8.ALL.Esophagus_Muscularis	top1	-7.8813	3.24e-15	ZSCAN25	HGNC:21961
CYP3A5	rs776746	GTExv8.ALL.Artery_Tibial	lasso	-7.87352	3.45e-15	ZSCAN25	HGNC:21961
CYP3A5	rs776746	GTExv8.ALL.Skin_Sun_Exposed_Lower_leg	susie	7.75925	8.54e-15	ZNF655	HGNC:30899
CYP3A5	rs776746	GTExv8.ALL.Small_Intestine_Terminal_Ileum	top1	-7.7593	8.54e-15	ZSCAN25	HGNC:21961
CYP3A5	rs776746	GTExv8.ALL.Whole_Blood	susie	-7.70148	1.34e-14	BUD31	HGNC:29629
CYP3A5	rs776746	GTExv8.ALL.Brain_Cerebellar_Hemisphere	top1	-7.66695	1.76e-14	CYP3A5	HGNC:2638
CYP3A5	rs776746	GTExv8.ALL.Nerve_Tibial	top1	-7.61755	2.59e-14	ZSCAN25	HGNC:21961
CYP3A5	rs776746	GTExv8.ALL.Cells_EBV-transformed_lymphocytes	lasso	-7.20371	5.86e-13	BUD31	HGNC:29629
CYP3A5	rs776746	GTExv8.ALL.Skin_Sun_Exposed_Lower_leg	susie	7.11429	1.12e-12	ATP5MF	HGNC:848
CYP3A5	rs776746	GTExv8.ALL.Brain_Anterior_cingulate_cortex_BA24	top1	-6.98385	2.87e-12	CPSF4	HGNC:2327
CYP3A5	rs776746	GTExv8.ALL.Brain_Cortex	susie	6.97616	3.03e-12	PDAP1	HGNC:14634
CYP3A5	rs776746	GTExv8.ALL.Thyroid	enet	-6.92392	4.39e-12
CYP3A5	rs776746	GTExv8.ALL.Whole_Blood	enet	-6.92237	4.44e-12	CYP3A5	HGNC:2638
CYP3A5	rs776746	GTExv8.ALL.Liver	susie	-6.883	5.86e-12	CPSF4	HGNC:2327
CYP3A5	rs776746	GTExv8.ALL.Stomach	top1	-6.85213	7.28e-12	ZSCAN25	HGNC:21961
CYP3A5	rs776746	GTExv8.ALL.Brain_Anterior_cingulate_cortex_BA24	enet	-6.78475	1.16e-11	ZSCAN21	HGNC:13104
CYP3A5	rs776746	GTExv8.ALL.Heart_Left_Ventricle	susie	6.74177	1.56e-11	ATP5MF	HGNC:848
CYP3A5	rs776746	GTExv8.ALL.Breast_Mammary_Tissue	top1	6.69102	2.22e-11	ATP5MF	HGNC:848
CYP3A5	rs776746	GTExv8.ALL.Colon_Sigmoid	top1	6.69102	2.22e-11	ATP5MF	HGNC:848
CYP3A5	rs776746	GTExv8.ALL.Lung	top1	6.69102	2.22e-11	ATP5MF	HGNC:848
CYP3A5	rs776746	GTExv8.ALL.Esophagus_Gastroesophageal_Junction	top1	-6.691	2.22e-11	GJC3	HGNC:17495
CYP3A5	rs776746	GTExv8.ALL.Adipose_Visceral_Omentum	top1	6.69102	2.22e-11	CPSF4	HGNC:2327
CYP3A5	rs776746	GTExv8.ALL.Liver	enet	6.6669	2.61e-11	CYP3A7-CYP3A51P	HGNC:51504
CYP3A5	rs776746	GTExv8.ALL.Artery_Tibial	susie	6.63593	3.22e-11	ATP5MF	HGNC:848
CYP3A5	rs776746	GTExv8.ALL.Brain_Amygdala	susie	-6.5631	5.27e-11	ZKSCAN5	HGNC:12867
CYP3A5	rs776746	GTExv8.ALL.Brain_Cortex	susie	-6.49254	8.44e-11	CPSF4	HGNC:2327
CYP3A5	rs776746	GTExv8.ALL.Thyroid	top1	-6.37528	1.83e-10	ZSCAN25	HGNC:21961
CYP3A5	rs776746	GTExv8.ALL.Esophagus_Gastroesophageal_Junction	top1	6.336	2.36e-10	ATP5MF	HGNC:848
CYP3A5	rs776746	GTExv8.ALL.Adipose_Visceral_Omentum	lasso	-6.25445	3.99e-10
CYP3A5	rs776746	GTExv8.ALL.Nerve_Tibial	lasso	6.03553	1.58e-09
CYP3A5	rs776746	GTExv8.ALL.Brain_Nucleus_accumbens_basal_ganglia	enet	5.99339	2.06e-09	ATP5MF	HGNC:848
CYP3A5	rs776746	GTExv8.ALL.Brain_Cortex	susie	-5.91551	3.31e-09	AZGP1	HGNC:910
CYP3A5	rs776746	GTExv8.ALL.Heart_Left_Ventricle	lasso	-5.82326	5.77e-09
CYP3A5	rs776746	GTExv8.ALL.Pituitary	susie	-5.79	7.04e-09	GAL3ST4	HGNC:24145
CYP3A5	rs776746	GTExv8.ALL.Nerve_Tibial	lasso	5.53444	3.12e-08	ATP5MF	HGNC:848
CYP3A5	rs776746	GTExv8.ALL.Breast_Mammary_Tissue	enet	-5.46459	4.64e-08	ZSCAN21	HGNC:13104
CYP3A5	rs776746	GTExv8.ALL.Heart_Left_Ventricle	enet	-5.39648	6.8e-08	AP4M1	HGNC:574
CYP3A5	rs776746	GTExv8.ALL.Brain_Spinal_cord_cervical_c-1	lasso	-5.39	7.2e-08	ZKSCAN5	HGNC:12867
CYP3A5	rs776746	GTExv8.ALL.Brain_Caudate_basal_ganglia	enet	5.37074	7.84e-08
CYP3A5	rs776746	GTExv8.ALL.Nerve_Tibial	enet	5.07727	3.83e-07	ZNF655	HGNC:30899
CYP3A5	rs776746	GTExv8.ALL.Adipose_Visceral_Omentum	enet	5.07078	3.96e-07	ATP5MF	HGNC:848
CYP3A5	rs776746	GTExv8.ALL.Skin_Not_Sun_Exposed_Suprapubic	susie	5.06931	3.99e-07	CYP3A5	HGNC:2638
CYP3A5	rs776746	GTExv8.ALL.Adipose_Subcutaneous	enet	-5.05392	4.33e-07	ZSCAN21	HGNC:13104
CYP3A5	rs776746	GTExv8.ALL.Esophagus_Muscularis	top1	-5.04046	4.64e-07	CYP3A7	HGNC:2640
CYP3A5	rs776746	GTExv8.ALL.Adipose_Visceral_Omentum	top1	-5.04046	4.64e-07	ARPC1B	HGNC:704
CYP3A5	rs776746	GTExv8.ALL.Brain_Anterior_cingulate_cortex_BA24	lasso	-5.00902	5.47e-07	ZKSCAN5	HGNC:12867
CYP3A5	rs776746	GTExv8.ALL.Brain_Frontal_Cortex_BA9	lasso	-4.99046	6.02e-07	CPSF4	HGNC:2327
CYP3A5	rs776746	GTExv8.ALL.Nerve_Tibial	susie	-4.97582	6.5e-07	ARPC1B	HGNC:704
CYP3A5	rs776746	GTExv8.ALL.Whole_Blood	enet	-4.96677	6.81e-07	ZSCAN21	HGNC:13104
CYP3A5	rs776746	GTExv8.ALL.Brain_Putamen_basal_ganglia	enet	-4.92549	8.41e-07	ZKSCAN1	HGNC:13101
CYP3A5	rs776746	GTExv8.ALL.Esophagus_Muscularis	enet	4.91609	8.83e-07	ATP5MF	HGNC:848
CYP3A5	rs776746	GTExv8.ALL.Brain_Frontal_Cortex_BA9	enet	-4.81778	1.45e-06	ZSCAN21	HGNC:13104
RPL7APF2/CYP2C9	rs7910609	GTExv8.ALL.Adipose_Subcutaneous	top1	14.3	1.43e-46	PDLIM1	HGNC:2067
RPL7APF2/CYP2C9	rs7910609	GTExv8.ALL.Small_Intestine_Terminal_Ileum	susie	13.4438	3.35e-41	ACSM6	HGNC:31665
RPL7APF2/CYP2C9	rs7910609	GTExv8.ALL.Nerve_Tibial	lasso	13.4078	5.44e-41	ACSM6	HGNC:31665
RPL7APF2/CYP2C9	rs7910609	GTExv8.ALL.Breast_Mammary_Tissue	susie	13.3838	7.52e-41	CYP2C9	HGNC:2623
RPL7APF2/CYP2C9	rs7910609	GTExv8.ALL.Adipose_Visceral_Omentum	susie	13.3425	1.31e-40	CYP2C9	HGNC:2623
RPL7APF2/CYP2C9	rs7910609	GTExv8.ALL.Minor_Salivary_Gland	susie	13.3061	2.13e-40	ACSM6	HGNC:31665
RPL7APF2/CYP2C9	rs7910609	GTExv8.ALL.Adipose_Subcutaneous	lasso	13.3	2.69e-40	ACSM6	HGNC:31665
RPL7APF2/CYP2C9	rs7910609	GTExv8.ALL.Esophagus_Gastroesophageal_Junction	susie	13.2689	3.51e-40	ACSM6	HGNC:31665
RPL7APF2/CYP2C9	rs7910609	GTExv8.ALL.Breast_Mammary_Tissue	susie	13.2608	3.91e-40	ACSM6	HGNC:31665
RPL7APF2/CYP2C9	rs7910609	GTExv8.ALL.Artery_Coronary	susie	13.2425	4.98e-40	ACSM6	HGNC:31665
RPL7APF2/CYP2C9	rs7910609	GTExv8.ALL.Adipose_Visceral_Omentum	susie	13.2371	5.36e-40	ACSM6	HGNC:31665
RPL7APF2/CYP2C9	rs7910609	GTExv8.ALL.Adipose_Subcutaneous	top1	13.2	1.04e-39	CYP2C9	HGNC:2623
RPL7APF2/CYP2C9	rs7910609	GTExv8.ALL.Nerve_Tibial	susie	13.1262	2.33e-39	PDLIM1	HGNC:2067
RPL7APF2/CYP2C9	rs7910609	GTExv8.ALL.Kidney_Cortex	susie	13.1141	2.73e-39	ACSM6	HGNC:31665
RPL7APF2/CYP2C9	rs7910609	GTExv8.ALL.Skin_Sun_Exposed_Lower_leg	top1	-13.1	5.47e-39	CYP2C18	HGNC:2620
RPL7APF2/CYP2C9	rs7910609	GTExv8.ALL.Artery_Aorta	enet	12.3415	5.41e-35	ACSM6	HGNC:31665
RPL7APF2/CYP2C9	rs7910609	GTExv8.ALL.Thyroid	susie	12.1119	9.14e-34	ACSM6	HGNC:31665
RPL7APF2/CYP2C9	rs7910609	GTExv8.ALL.Prostate	enet	11.4399	2.64e-30	ACSM6	HGNC:31665
RPL7APF2/CYP2C9	rs7910609	GTExv8.ALL.Esophagus_Gastroesophageal_Junction	lasso	10.7951	3.63e-27	CYP2C9	HGNC:2623
RPL7APF2/CYP2C9	rs7910609	GTExv8.ALL.Esophagus_Mucosa	enet	-10.1	5.69e-24	CYP2C18	HGNC:2620
RPL7APF2/CYP2C9	rs7910609	GTExv8.ALL.Adipose_Subcutaneous	lasso	8.48	2.16e-17	CYP2C8	HGNC:2622
RPL7APF2/CYP2C9	rs7910609	GTExv8.ALL.Colon_Transverse	susie	7.36212	1.81e-13	CYP2C9	HGNC:2623
RPL7APF2/CYP2C9	rs7910609	GTExv8.ALL.Vagina	susie	7.32307	2.42e-13	MTND4P19	HGNC:42206
RPL7APF2/CYP2C9	rs7910609	GTExv8.ALL.Stomach	susie	-7.02527	2.14e-12	MTND4P20	HGNC:42207
RPL7APF2/CYP2C9	rs7910609	GTExv8.ALL.Skin_Not_Sun_Exposed_Suprapubic	susie	6.97456	3.07e-12	ACSM6	HGNC:31665
RPL7APF2/CYP2C9	rs7910609	GTExv8.ALL.Pituitary	susie	6.37676	1.81e-10	CYP2C8	HGNC:2622
RPL7APF2/CYP2C9	rs7910609	GTExv8.ALL.Vagina	enet	6.10282	1.04e-09	CYP2C19	HGNC:2621
RPL7APF2/CYP2C9	rs7910609	GTExv8.ALL.Skin_Not_Sun_Exposed_Suprapubic	lasso	-5.79674	6.76e-09	CYP2C18	HGNC:2620
RPL7APF2/CYP2C9	rs7910609	GTExv8.ALL.Stomach	top1	5.08423	3.69e-07	RPL7AP52	HGNC:36233
RPL7APF2/CYP2C9	rs7910609	GTExv8.ALL.Skin_Not_Sun_Exposed_Suprapubic	susie	4.631	3.64e-06	PDLIM1	HGNC:2067
PECR	rs9288513	GTExv8.ALL.Lung	top1	9.96901	2.08e-23	PECR	HGNC:18281
PECR	rs9288513	GTExv8.ALL.Muscle_Skeletal	susie	8.41201	4.03e-17	PECR	HGNC:18281
PECR	rs9288513	GTExv8.ALL.Thyroid	susie	5.87638	4.19e-09	PECR	HGNC:18281
PECR	rs9288513	GTExv8.ALL.Skin_Not_Sun_Exposed_Suprapubic	susie	5.23441	1.66e-07	MREG	HGNC:25478
PECR	rs9288513	GTExv8.ALL.Skin_Sun_Exposed_Lower_leg	top1	4.98378	6.24e-07	MREG	HGNC:25478
PECR	rs9288513	GTExv8.ALL.Esophagus_Mucosa	susie	4.89741	9.71e-07	MREG	HGNC:25478
ELOVL2	rs9295741	GTExv8.ALL.Colon_Sigmoid	top1	8.63878	5.68e-18	ELOVL2	HGNC:14416
ELOVL2	rs9295741	GTExv8.ALL.Brain_Hippocampus	top1	-8.03959	9.01e-16	ELOVL2-AS1	HGNC:44156
ELOVL2	rs9295741	GTExv8.ALL.Brain_Cerebellum	susie	-7.87122	3.51e-15	ELOVL2-AS1	HGNC:44156
ELOVL2	rs9295741	GTExv8.ALL.Liver	susie	-7.49243	6.76e-14	ELOVL2	HGNC:14416
ELOVL2	rs9295741	GTExv8.ALL.Testis	enet	-7.32833	2.33e-13	SYCP2L	HGNC:21537
ELOVL2	rs9295741	GTExv8.ALL.Prostate	enet	7.1703	7.48e-13	ELOVL2	HGNC:14416
ELOVL2	rs9295741	GTExv8.ALL.Brain_Anterior_cingulate_cortex_BA24	susie	-7.121	1.07e-12	ELOVL2-AS1	HGNC:44156
ELOVL2	rs9295741	GTExv8.ALL.Brain_Cortex	top1	7.09228	1.32e-12	ELOVL2	HGNC:14416
ELOVL2	rs9295741	GTExv8.ALL.Esophagus_Muscularis	top1	7.02466	2.15e-12	ELOVL2	HGNC:14416
ELOVL2	rs9295741	GTExv8.ALL.Brain_Caudate_basal_ganglia	susie	7.01185	2.35e-12	ELOVL2	HGNC:14416
ELOVL2	rs9295741	GTExv8.ALL.Brain_Cerebellum	susie	6.90859	4.89e-12	ELOVL2	HGNC:14416
ELOVL2	rs9295741	GTExv8.ALL.Brain_Substantia_nigra	susie	-6.9027	5.1e-12	ELOVL2-AS1	HGNC:44156
ELOVL2	rs9295741	GTExv8.ALL.Brain_Cortex	lasso	-6.87519	6.19e-12	ELOVL2-AS1	HGNC:44156
ELOVL2	rs9295741	GTExv8.ALL.Brain_Caudate_basal_ganglia	susie	-6.85684	7.04e-12	ELOVL2-AS1	HGNC:44156
ELOVL2	rs9295741	GTExv8.ALL.Brain_Frontal_Cortex_BA9	susie	-6.84337	7.73e-12	ELOVL2-AS1	HGNC:44156
ELOVL2	rs9295741	GTExv8.ALL.Brain_Nucleus_accumbens_basal_ganglia	susie	-6.73601	1.63e-11	ELOVL2-AS1	HGNC:44156
ELOVL2	rs9295741	GTExv8.ALL.Brain_Hypothalamus	susie	-6.72103	1.8e-11	ELOVL2-AS1	HGNC:44156
ELOVL2	rs9295741	GTExv8.ALL.Brain_Amygdala	susie	-6.5483	5.82e-11	ELOVL2-AS1	HGNC:44156
ELOVL2	rs9295741	GTExv8.ALL.Brain_Spinal_cord_cervical_c-1	susie	-6.49697	8.2e-11	ELOVL2-AS1	HGNC:44156
ELOVL2	rs9295741	GTExv8.ALL.Brain_Putamen_basal_ganglia	top1	-6.4669	1e-10	ELOVL2-AS1	HGNC:44156
ELOVL2	rs9295741	GTExv8.ALL.Brain_Anterior_cingulate_cortex_BA24	susie	-6.1998	5.65e-10	SYCP2L	HGNC:21537
ELOVL2	rs9295741	GTExv8.ALL.Minor_Salivary_Gland	top1	5.8465	5.02e-09	PAK1IP1	HGNC:20882
ELOVL2	rs9295741	GTExv8.ALL.Artery_Coronary	susie	5.74723	9.07e-09	TMEM14B	HGNC:21384
ELOVL2	rs9295741	GTExv8.ALL.Artery_Aorta	susie	5.63156	1.79e-08	TMEM14B	HGNC:21384
ELOVL2	rs9295741	GTExv8.ALL.Heart_Left_Ventricle	susie	5.49014	4.02e-08	ELOVL2	HGNC:14416
ELOVL2	rs9295741	GTExv8.ALL.Esophagus_Muscularis	susie	5.14869	2.62e-07	TMEM14B	HGNC:21384
ELOVL2	rs9295741	GTExv8.ALL.Pancreas	lasso	5.13797	2.78e-07	ELOVL2	HGNC:14416
ELOVL2	rs9295741	GTExv8.ALL.Breast_Mammary_Tissue	susie	5.09422	3.5e-07	TMEM14B	HGNC:21384
ELOVL2	rs9295741	GTExv8.ALL.Brain_Hypothalamus	susie	-5.07181	3.94e-07	SYCP2L	HGNC:21537
ELOVL2	rs9295741	GTExv8.ALL.Colon_Sigmoid	susie	4.67247	2.98e-06	TMEM14B	HGNC:21384
ELOVL2	rs9295741	GTExv8.ALL.Whole_Blood	enet	4.62385	3.77e-06	TMEM14B	HGNC:21384
LINC02732	rs969680	GTExv8.ALL.Adrenal_Gland	enet	7.9762	1.51e-15	LINC02732	HGNC:54249
LINC02732	rs969680	GTExv8.ALL.Liver	susie	-6.52465	6.82e-11	FDX1	HGNC:3638
LINC02732	rs969680	GTExv8.ALL.Brain_Cerebellar_Hemisphere	top1	-6.29588	3.06e-10	FDX1	HGNC:3638
LINC02732	rs969680	GTExv8.ALL.Heart_Left_Ventricle	lasso	-6.24131	4.34e-10	FDX1	HGNC:3638
LINC02732	rs969680	GTExv8.ALL.Brain_Cerebellum	susie	-6.23012	4.66e-10	FDX1	HGNC:3638
LINC02732	rs969680	GTExv8.ALL.Testis	top1	6.22804	4.72e-10	LINC02732	HGNC:54249
LINC02732	rs969680	GTExv8.ALL.Esophagus_Gastroesophageal_Junction	susie	-6.03039	1.64e-09	FDX1	HGNC:3638
LINC02732	rs969680	GTExv8.ALL.Artery_Coronary	susie	-5.99542	2.03e-09	FDX1	HGNC:3638
LINC02732	rs969680	GTExv8.ALL.Muscle_Skeletal	susie	-5.90474	3.53e-09	FDX1	HGNC:3638
LINC02732	rs969680	GTExv8.ALL.Adipose_Visceral_Omentum	lasso	-5.73185	9.93e-09	FDX1	HGNC:3638
LINC02732	rs969680	GTExv8.ALL.Breast_Mammary_Tissue	lasso	-5.50811	3.63e-08	FDX1	HGNC:3638
LINC02732	rs969680	GTExv8.ALL.Adipose_Subcutaneous	lasso	-5.13616	2.8e-07	FDX1	HGNC:3638
LINC02732	rs969680	GTExv8.ALL.Thyroid	lasso	-5.0727	3.92e-07	FDX1	HGNC:3638
LINC02732	rs969680	GTExv8.ALL.Nerve_Tibial	lasso	-5.06826	4.01e-07	FDX1	HGNC:3638
LINC02732	rs969680	GTExv8.ALL.Heart_Atrial_Appendage	enet	-4.87472	1.09e-06	FDX1	HGNC:3638
LINC02732	rs969680	GTExv8.ALL.Cells_EBV-transformed_lymphocytes	lasso	4.7097	2.48e-06	ARHGAP20	HGNC:18357
THEM4/KRT8P28	rs9943251	GTExv8.ALL.Prostate	lasso	7.51933	5.51e-14	THEM4	HGNC:17947
THEM4/KRT8P28	rs9943251	GTExv8.ALL.Kidney_Cortex	susie	7.4016	1.35e-13	THEM4	HGNC:17947
THEM4/KRT8P28	rs9943251	GTExv8.ALL.Adipose_Subcutaneous	susie	7.36978	1.71e-13	THEM4	HGNC:17947
THEM4/KRT8P28	rs9943251	GTExv8.ALL.Adipose_Visceral_Omentum	top1	7.36983	1.71e-13	THEM4	HGNC:17947
THEM4/KRT8P28	rs9943251	GTExv8.ALL.Muscle_Skeletal	top1	7.36983	1.71e-13	THEM4	HGNC:17947
THEM4/KRT8P28	rs9943251	GTExv8.ALL.Minor_Salivary_Gland	top1	7.36983	1.71e-13	THEM4	HGNC:17947
THEM4/KRT8P28	rs9943251	GTExv8.ALL.Skin_Sun_Exposed_Lower_leg	top1	7.36983	1.71e-13	THEM4	HGNC:17947
THEM4/KRT8P28	rs9943251	GTExv8.ALL.Vagina	top1	7.36983	1.71e-13	THEM4	HGNC:17947
THEM4/KRT8P28	rs9943251	GTExv8.ALL.Heart_Left_Ventricle	top1	7.36983	1.71e-13	THEM4	HGNC:17947
THEM4/KRT8P28	rs9943251	GTExv8.ALL.Brain_Cerebellum	top1	7.36983	1.71e-13	THEM4	HGNC:17947
THEM4/KRT8P28	rs9943251	GTExv8.ALL.Esophagus_Muscularis	top1	7.36983	1.71e-13	THEM4	HGNC:17947
THEM4/KRT8P28	rs9943251	GTExv8.ALL.Adrenal_Gland	top1	7.36983	1.71e-13	THEM4	HGNC:17947
THEM4/KRT8P28	rs9943251	GTExv8.ALL.Skin_Not_Sun_Exposed_Suprapubic	top1	7.36983	1.71e-13	THEM4	HGNC:17947
THEM4/KRT8P28	rs9943251	GTExv8.ALL.Ovary	susie	7.32597	2.37e-13	THEM4	HGNC:17947
THEM4/KRT8P28	rs9943251	GTExv8.ALL.Colon_Sigmoid	susie	7.2935	3.02e-13	THEM4	HGNC:17947
THEM4/KRT8P28	rs9943251	GTExv8.ALL.Testis	susie	7.2921	3.05e-13	S100A10	HGNC:10487
THEM4/KRT8P28	rs9943251	GTExv8.ALL.Pancreas	susie	7.27309	3.51e-13	THEM4	HGNC:17947
THEM4/KRT8P28	rs9943251	GTExv8.ALL.Breast_Mammary_Tissue	top1	7.25595	3.99e-13	THEM4	HGNC:17947
THEM4/KRT8P28	rs9943251	GTExv8.ALL.Brain_Nucleus_accumbens_basal_ganglia	susie	7.2501	4.16e-13	S100A10	HGNC:10487
THEM4/KRT8P28	rs9943251	GTExv8.ALL.Skin_Sun_Exposed_Lower_leg	susie	7.23371	4.7e-13
THEM4/KRT8P28	rs9943251	GTExv8.ALL.Brain_Hypothalamus	top1	7.15093	8.62e-13	THEM4	HGNC:17947
THEM4/KRT8P28	rs9943251	GTExv8.ALL.Brain_Nucleus_accumbens_basal_ganglia	top1	7.15093	8.62e-13	THEM4	HGNC:17947
THEM4/KRT8P28	rs9943251	GTExv8.ALL.Stomach	susie	-7.12	1.05e-12	S100A10	HGNC:10487
THEM4/KRT8P28	rs9943251	GTExv8.ALL.Brain_Anterior_cingulate_cortex_BA24	susie	7.11718	1.1e-12	THEM4	HGNC:17947
THEM4/KRT8P28	rs9943251	GTExv8.ALL.Esophagus_Mucosa	enet	7.10918	1.17e-12	THEM4	HGNC:17947
THEM4/KRT8P28	rs9943251	GTExv8.ALL.Brain_Hypothalamus	susie	7.09319	1.31e-12	S100A10	HGNC:10487
THEM4/KRT8P28	rs9943251	GTExv8.ALL.Liver	enet	7.08042	1.44e-12	THEM4	HGNC:17947
THEM4/KRT8P28	rs9943251	GTExv8.ALL.Small_Intestine_Terminal_Ileum	susie	7.04438	1.86e-12	THEM4	HGNC:17947
THEM4/KRT8P28	rs9943251	GTExv8.ALL.Pituitary	lasso	7.04405	1.87e-12	THEM4	HGNC:17947
THEM4/KRT8P28	rs9943251	GTExv8.ALL.Heart_Left_Ventricle	lasso	-6.99599	2.63e-12	S100A10	HGNC:10487
THEM4/KRT8P28	rs9943251	GTExv8.ALL.Uterus	top1	6.9074	4.94e-12	THEM4	HGNC:17947
THEM4/KRT8P28	rs9943251	GTExv8.ALL.Thyroid	top1	6.90741	4.94e-12	THEM4	HGNC:17947
THEM4/KRT8P28	rs9943251	GTExv8.ALL.Nerve_Tibial	enet	6.79513	1.08e-11	THEM4	HGNC:17947
THEM4/KRT8P28	rs9943251	GTExv8.ALL.Brain_Cerebellar_Hemisphere	top1	6.77008	1.29e-11	THEM4	HGNC:17947
THEM4/KRT8P28	rs9943251	GTExv8.ALL.Skin_Not_Sun_Exposed_Suprapubic	enet	6.75332	1.45e-11
THEM4/KRT8P28	rs9943251	GTExv8.ALL.Liver	top1	-6.60875	3.88e-11	S100A10	HGNC:10487
THEM4/KRT8P28	rs9943251	GTExv8.ALL.Cells_EBV-transformed_lymphocytes	susie	-6.5948	4.26e-11	S100A10	HGNC:10487
THEM4/KRT8P28	rs9943251	GTExv8.ALL.Testis	lasso	-6.58771	4.47e-11	KRT8P28	HGNC:33380
THEM4/KRT8P28	rs9943251	GTExv8.ALL.Artery_Tibial	lasso	6.55967	5.39e-11	THEM4	HGNC:17947
THEM4/KRT8P28	rs9943251	GTExv8.ALL.Nerve_Tibial	enet	6.45191	1.1e-10
THEM4/KRT8P28	rs9943251	GTExv8.ALL.Colon_Transverse	lasso	6.43074	1.27e-10	THEM4	HGNC:17947
THEM4/KRT8P28	rs9943251	GTExv8.ALL.Spleen	susie	-6.42818	1.29e-10	S100A10	HGNC:10487
THEM4/KRT8P28	rs9943251	GTExv8.ALL.Spleen	lasso	-6.13982	8.26e-10	S100A11	HGNC:10488
THEM4/KRT8P28	rs9943251	GTExv8.ALL.Brain_Cerebellar_Hemisphere	top1	6.12157	9.27e-10	S100A10	HGNC:10487
THEM4/KRT8P28	rs9943251	GTExv8.ALL.Nerve_Tibial	top1	6.12157	9.27e-10	S100A10	HGNC:10487
THEM4/KRT8P28	rs9943251	GTExv8.ALL.Esophagus_Gastroesophageal_Junction	top1	6.12157	9.27e-10	S100A10	HGNC:10487
THEM4/KRT8P28	rs9943251	GTExv8.ALL.Esophagus_Mucosa	top1	-6.12157	9.27e-10	S100A10	HGNC:10487
THEM4/KRT8P28	rs9943251	GTExv8.ALL.Brain_Anterior_cingulate_cortex_BA24	top1	6.12157	9.27e-10	S100A10	HGNC:10487
THEM4/KRT8P28	rs9943251	GTExv8.ALL.Adipose_Subcutaneous	top1	6.12157	9.27e-10
THEM4/KRT8P28	rs9943251	GTExv8.ALL.Brain_Spinal_cord_cervical_c-1	enet	6.02739	1.67e-09	THEM4	HGNC:17947
THEM4/KRT8P28	rs9943251	GTExv8.ALL.Stomach	lasso	6.03	1.68e-09	THEM4	HGNC:17947
THEM4/KRT8P28	rs9943251	GTExv8.ALL.Artery_Aorta	lasso	5.88681	3.94e-09	THEM4	HGNC:17947
THEM4/KRT8P28	rs9943251	GTExv8.ALL.Esophagus_Gastroesophageal_Junction	lasso	5.68807	1.28e-08	THEM4	HGNC:17947
THEM4/KRT8P28	rs9943251	GTExv8.ALL.Brain_Amygdala	susie	5.66998	1.43e-08	THEM4	HGNC:17947
THEM4/KRT8P28	rs9943251	GTExv8.ALL.Brain_Cortex	lasso	5.64902	1.61e-08	THEM4	HGNC:17947
THEM4/KRT8P28	rs9943251	GTExv8.ALL.Artery_Aorta	susie	5.64556	1.65e-08	S100A10	HGNC:10487
THEM4/KRT8P28	rs9943251	GTExv8.ALL.Breast_Mammary_Tissue	top1	5.38625	7.19e-08
THEM4/KRT8P28	rs9943251	GTExv8.ALL.Brain_Frontal_Cortex_BA9	lasso	5.0926	3.53e-07	THEM4	HGNC:17947
THEM4/KRT8P28	rs9943251	GTExv8.ALL.Artery_Coronary	enet	4.98074	6.33e-07	THEM4	HGNC:17947
THEM4/KRT8P28	rs9943251	GTExv8.ALL.Lung	susie	4.72877	2.26e-06	THEM4	HGNC:17947
